# Supplementary material for: Integrative genomic analyses of promoter G-quadruplexes reveal their selective constraint and association with gene activation
Source: Commun Biol. 2023 Jun 10;6:625. doi: 10.1038/s42003-023-05015-6 (PMC10257653; doi:10.1038/s42003-023-05015-6)
Supplement: Supplementary file 4 — Supplementary Data 1 [file 42003_2023_5015_MOESM4_ESM.xlsx]

## Sheet: sheet1
Supplementary Data 1 The odds ratios of gene expression difference caused by G-tract variations in different types of pG4s in promoters (Fig. 6d)
Promoter group	Groups	Odds ratio	Confidence down	Confidence up	Pvalue
1kb promoter	All-pG4	0.772073	0.685285	0.869725	1.67236e-05
0.2kb promoter	All-pG4	0.74152	0.625688	0.878517	0.000449277
1kb promoter	Non-pG4	0.981671	0.933202	1.03262	0.472512
0.2kb promoter	Non-pG4	0.973296	0.887765	1.06705	0.562201
1kb promoter	Stable-pG4	0.77632	0.665115	0.905918	0.00118702
0.2kb promoter	Stable-pG4	0.65501	0.524128	0.817912	0.000149451
1kb promoter	Unstable-pG4	0.770085	0.636539	0.931333	0.0060637
0.2kb promoter	Unstable-pG4	0.875723	0.668606	1.1466	0.351433
1kb promoter	cpG4	0.81235	0.685544	0.962357	0.014197
0.2kb promoter	cpG4	0.774169	0.607124	0.986595	0.0357785
1kb promoter	tpG4	0.720592	0.606898	0.855253	0.000145495
0.2kb promoter	tpG4	0.701649	0.549982	0.894446	0.00331235
