# Supplementary material for: Integrative genomic analyses of promoter G-quadruplexes reveal their selective constraint and association with gene activation
Source: Commun Biol. 2023 Jun 10;6:625. doi: 10.1038/s42003-023-05015-6 (PMC10257653; doi:10.1038/s42003-023-05015-6)
Supplement: Supplementary file 5 — Supplementary Data 2 [file 42003_2023_5015_MOESM5_ESM.xlsx]

## Sheet: histone modification marks
The ChIP-seq datasets of histone modification marks in HepG2 and K562 cells in ENCODE database
File accession	Genome assembly	Celline	Experiment target
ENCFF303VCJ	GRCh38	HepG2	H2AFZ
ENCFF946FQI	GRCh38	HepG2	H3K4me2
ENCFF535ULI	GRCh38	HepG2	H3K27me3
ENCFF392KDI	GRCh38	HepG2	H3K27ac
ENCFF982DUT	GRCh38	HepG2	H3K4me3
ENCFF413EGR	GRCh38	HepG2	H3K4me1
ENCFF489ZNJ	GRCh38	HepG2	H3K36me3
ENCFF500KVU	GRCh38	HepG2	H3K79me2
ENCFF044QMC	GRCh38	HepG2	H3K9ac
ENCFF637QOV	GRCh38	HepG2	H3K4me3
ENCFF811ZMQ	GRCh38	HepG2	H4K20me1
ENCFF372HCL	GRCh38	HepG2	H3K9me3
ENCFF544LXB	GRCh38	K562	H3K27ac
ENCFF209OQD	GRCh38	K562	H3K79me2
ENCFF213OTI	GRCh38	K562	H2AFZ
ENCFF323WOT	GRCh38	K562	H3K27me3
ENCFF193ERO	GRCh38	K562	H3K36me3
ENCFF909RKY	GRCh38	K562	H4K20me1
ENCFF462AVD	GRCh38	K562	H3K9me1
ENCFF885FQN	GRCh38	K562	H3K4me3
ENCFF689QIJ	GRCh38	K562	H3K4me3
ENCFF749KLQ	GRCh38	K562	H3K4me2
ENCFF135ZLM	GRCh38	K562	H3K4me1
ENCFF963GZJ	GRCh38	K562	H3K9me3
ENCFF891CHI	GRCh38	K562	H3K9ac

## Sheet: chromatin remodelers
The ChIP-seq datasets of chromatin remodelers in HepG2 and K562 cells in ENCODE database
File accession	Genome assembly	Celline	Experiment target
ENCFF105VCL	GRCh38	HepG2	SIN3B
ENCFF110MJW	GRCh38	HepG2	SIN3A
ENCFF445RVR	GRCh38	HepG2	BRCA1
ENCFF902BKY	GRCh38	HepG2	HDAC2
ENCFF129SBX	GRCh38	HepG2	HCFC1
ENCFF037ZMX	GRCh38	HepG2	SUZ12
ENCFF362KPX	GRCh38	HepG2	HDAC2
ENCFF132RKR	GRCh38	HepG2	KAT2B
ENCFF133VHU	GRCh38	HepG2	HDAC1
ENCFF574LUU	GRCh38	HepG2	KDM5A
ENCFF022KBD	GRCh38	HepG2	RCOR1
ENCFF921PQB	GRCh38	HepG2	BRD4
ENCFF439CGG	GRCh38	HepG2	KDM1A
ENCFF691DTG	GRCh38	HepG2	CHD4
ENCFF605ULY	GRCh38	HepG2	PHF8
ENCFF338JHW	GRCh38	HepG2	HDAC6
ENCFF239GSE	GRCh38	HepG2	SMARCE1
ENCFF521AKL	GRCh38	HepG2	EZH2
ENCFF230OBH	GRCh38	HepG2	ASH2L
ENCFF034ASW	GRCh38	HepG2	ZNF335
ENCFF595TJC	GRCh38	HepG2	KDM5B
ENCFF589GHP	GRCh38	HepG2	MIER2
ENCFF558WZE	GRCh38	HepG2	PHF8
ENCFF902PJA	GRCh38	HepG2	KDM2A
ENCFF782EKY	GRCh38	HepG2	SCMH1
ENCFF486LNN	GRCh38	HepG2	CBX5
ENCFF086YQE	GRCh38	HepG2	KDM1A
ENCFF158BJH	GRCh38	HepG2	GATAD2A
ENCFF100VUB	GRCh38	HepG2	PAF1
ENCFF361JRX	GRCh38	HepG2	KDM4B
ENCFF481VPQ	GRCh38	HepG2	YEATS2
ENCFF622GUA	GRCh38	HepG2	DNMT1
ENCFF615OJH	GRCh38	HepG2	SETDB1
ENCFF221AOL	GRCh38	HepG2	HDAC2
ENCFF620YHG	GRCh38	HepG2	MTF2
ENCFF855VUF	GRCh38	HepG2	EHMT2
ENCFF825TUP	GRCh38	HepG2	PAXIP1
ENCFF705AOW	GRCh38	HepG2	HDAC1
ENCFF716HAB	GRCh38	HepG2	AKAP8
ENCFF791SNR	GRCh38	HepG2	BRCA1
ENCFF182FNR	GRCh38	HepG2	SAP130
ENCFF628ZKC	GRCh38	HepG2	ZNF451
ENCFF093AZT	GRCh38	HepG2	MTA3
ENCFF199NUD	GRCh38	HepG2	KAT7
ENCFF485CTI	GRCh38	HepG2	DR1
ENCFF726AMU	GRCh38	HepG2	PRMT3
ENCFF906HIO	GRCh38	HepG2	KDM3A
ENCFF620CHN	GRCh38	HepG2	DMAP1
ENCFF469JVY	GRCh38	HepG2	DNMT3B
ENCFF630HYZ	GRCh38	HepG2	KMT2B
ENCFF060REJ	GRCh38	HepG2	GATAD1
ENCFF795QXV	GRCh38	HepG2	SMARCC2
ENCFF635XBX	GRCh38	HepG2	PHF20
ENCFF998FLA	GRCh38	HepG2	ATRX
ENCFF644EPI	GRCh38	HepG2	KMT2A
ENCFF563KSY	GRCh38	HepG2	MIER3
ENCFF602VMT	GRCh38	HepG2	KAT8
ENCFF931JDS	GRCh38	HepG2	YEATS4
ENCFF440ODC	GRCh38	HepG2	BRD4
ENCFF682RGD	GRCh38	HepG2	PHF21A
ENCFF991RMN	GRCh38	HepG2	CENPT
ENCFF165MOD	GRCh38	HepG2	ARID2
ENCFF405LDS	GRCh38	HepG2	EED
ENCFF889QYR	GRCh38	K562	SUZ12
ENCFF101DBG	GRCh38	K562	TAL1
ENCFF066OJB	GRCh38	K562	CBX5
ENCFF752EMN	GRCh38	K562	SETDB1
ENCFF217LXF	GRCh38	K562	SMARCB1
ENCFF630HGY	GRCh38	K562	HDAC2
ENCFF478LQC	GRCh38	K562	MTA2
ENCFF852ZRK	GRCh38	K562	TAL1
ENCFF319ZYX	GRCh38	K562	SETDB1
ENCFF537RNU	GRCh38	K562	SAFB
ENCFF304PGC	GRCh38	K562	KDM4B
ENCFF139FMU	GRCh38	K562	HCFC1
ENCFF775WSL	GRCh38	K562	BRD9
ENCFF627PLM	GRCh38	K562	RCOR1
ENCFF469KAH	GRCh38	K562	SIN3A
ENCFF600KEF	GRCh38	K562	BMI1
ENCFF148YMC	GRCh38	K562	SMARCE1
ENCFF189OHQ	GRCh38	K562	EHMT2
ENCFF879NTL	GRCh38	K562	ARID1B
ENCFF928UFW	GRCh38	K562	KDM4B
ENCFF224YBQ	GRCh38	K562	RCOR1
ENCFF884MNF	GRCh38	K562	SIN3A
ENCFF888CKG	GRCh38	K562	SPI1
ENCFF562XKK	GRCh38	K562	MIER1
ENCFF553IUR	GRCh38	K562	ASH1L
ENCFF722RWS	GRCh38	K562	SMARCA5
ENCFF782PIZ	GRCh38	K562	CTBP1
ENCFF788YHU	GRCh38	K562	MBD2
ENCFF335VOJ	GRCh38	K562	PYGO2
ENCFF775PIY	GRCh38	K562	HDAC3
ENCFF167CQF	GRCh38	K562	EP400
ENCFF652ZZF	GRCh38	K562	HDAC2
ENCFF412WOK	GRCh38	K562	DNMT1
ENCFF124FTW	GRCh38	K562	BCOR
ENCFF829FZW	GRCh38	K562	KDM1A
ENCFF257NOX	GRCh38	K562	SIN3B
ENCFF053PDX	GRCh38	K562	PHF20
ENCFF113LBV	GRCh38	K562	KAT8
ENCFF063NIH	GRCh38	K562	L3MBTL2
ENCFF913WRW	GRCh38	K562	ARID2
ENCFF150FJT	GRCh38	K562	HDAC2
ENCFF280AIK	GRCh38	K562	MTA3
ENCFF981ISM	GRCh38	K562	PHF8
ENCFF804RVA	GRCh38	K562	EZH2
ENCFF821XJU	GRCh38	K562	SIRT6
ENCFF346UGW	GRCh38	K562	KDM1A
ENCFF386ZWO	GRCh38	K562	CBX3
ENCFF080IBW	GRCh38	K562	MTA2
ENCFF408NUX	GRCh38	K562	CHD1
ENCFF349VSP	GRCh38	K562	KAT2B
ENCFF669MJX	GRCh38	K562	HDAC1
ENCFF985QBS	GRCh38	K562	CHD4
ENCFF245OJC	GRCh38	K562	HDAC1
ENCFF862UUR	GRCh38	K562	WHSC1
ENCFF908MWB	GRCh38	K562	SMARCC2
ENCFF432KJA	GRCh38	K562	HDAC1
ENCFF182MPT	GRCh38	K562	HDAC2
ENCFF942VGF	GRCh38	K562	RBBP5
ENCFF295YRT	GRCh38	K562	GATAD2A
ENCFF507QLB	GRCh38	K562	HDAC1
ENCFF217ACS	GRCh38	K562	SIRT6
ENCFF267QRI	GRCh38	K562	SETDB1
ENCFF736FGN	GRCh38	K562	HDAC6
ENCFF647TBC	GRCh38	K562	SUZ12
ENCFF068OEJ	GRCh38	K562	CBX3
ENCFF130JVF	GRCh38	K562	BRD4
ENCFF424OWM	GRCh38	K562	PHB
ENCFF018TNP	GRCh38	K562	PRMT5
ENCFF038WQY	GRCh38	K562	C11orf30
ENCFF188PLS	GRCh38	K562	MECOM
ENCFF702THZ	GRCh38	K562	KDM2B
ENCFF555IKI	GRCh38	K562	KAT7
ENCFF620FIH	GRCh38	K562	BRCA1
ENCFF215JWS	GRCh38	K562	PHF21A
ENCFF258GDS	GRCh38	K562	BRCA1
ENCFF054XCG	GRCh38	K562	KDM1A
ENCFF383IEP	GRCh38	K562	SAP30
ENCFF807FNB	GRCh38	K562	KDM5B
ENCFF232TVE	GRCh38	K562	PYGO2

## Sheet: transcript factors
The ChIP-seq datasets of transcript factors in HepG2 and K562 cells in ENCODE database
File accession	Genome assembly	Celline	Experiment target
ENCFF362PMI	GRCh38	HepG2	ZNF274
ENCFF301CNM	GRCh38	HepG2	CEBPB
ENCFF760KQS	GRCh38	HepG2	NR2C2
ENCFF382YJO	GRCh38	HepG2	RXRA
ENCFF759YCY	GRCh38	HepG2	FOXA2
ENCFF005YUC	GRCh38	HepG2	MAFF
ENCFF748PZH	GRCh38	HepG2	ZBTB40
ENCFF440JOS	GRCh38	HepG2	ATF3
ENCFF123FQW	GRCh38	HepG2	HNF4G
ENCFF619GRL	GRCh38	HepG2	IRF3
ENCFF361NJR	GRCh38	HepG2	TCF7L2
ENCFF060IPX	GRCh38	HepG2	ZEB1
ENCFF958OUE	GRCh38	HepG2	YY1
ENCFF305OER	GRCh38	HepG2	JUND
ENCFF712AVW	GRCh38	HepG2	USF1
ENCFF562YSV	GRCh38	HepG2	JUND
ENCFF804MKP	GRCh38	HepG2	NR2F2
ENCFF157DSR	GRCh38	HepG2	CEBPB
ENCFF654RRF	GRCh38	HepG2	MAFK
ENCFF130LVT	GRCh38	HepG2	NFE2L2
ENCFF006LDU	GRCh38	HepG2	ZHX2
ENCFF652ELW	GRCh38	HepG2	USF2
ENCFF948RVA	GRCh38	HepG2	FOXA1
ENCFF141FYD	GRCh38	HepG2	RFX5
ENCFF263RCV	GRCh38	HepG2	HNF4A
ENCFF401HSI	GRCh38	HepG2	FOSL2
ENCFF839JEO	GRCh38	HepG2	ELF1
ENCFF308CTG	GRCh38	HepG2	ZNF384
ENCFF257JVF	GRCh38	HepG2	MNT
ENCFF466FCB	GRCh38	HepG2	FOXA2
ENCFF890WJZ	GRCh38	HepG2	GABPA
ENCFF200SDQ	GRCh38	HepG2	REST
ENCFF218BAR	GRCh38	HepG2	SOX13
ENCFF591XXC	GRCh38	HepG2	SP2
ENCFF488UHZ	GRCh38	HepG2	EP300
ENCFF119PKI	GRCh38	HepG2	CTCF
ENCFF611FIV	GRCh38	HepG2	NFIC
ENCFF154VTV	GRCh38	HepG2	GATA4
ENCFF828KXG	GRCh38	HepG2	HNRNPK
ENCFF035OPG	GRCh38	HepG2	HNRNPK
ENCFF088YXY	GRCh38	HepG2	RFX1
ENCFF735PKA	GRCh38	HepG2	MYC
ENCFF199YFA	GRCh38	HepG2	CTCF
ENCFF458PBB	GRCh38	HepG2	MAFK
ENCFF373UVF	GRCh38	HepG2	TCF12
ENCFF293NUD	GRCh38	HepG2	ZKSCAN1
ENCFF052BXQ	GRCh38	HepG2	RNF2
ENCFF806TIM	GRCh38	HepG2	SP1
ENCFF250DNU	GRCh38	HepG2	CEBPZ
ENCFF044NSI	GRCh38	HepG2	MAX
ENCFF738LQC	GRCh38	HepG2	CREB1
ENCFF086ZTC	GRCh38	HepG2	MAZ
ENCFF104FEX	GRCh38	HepG2	MAX
ENCFF599KZZ	GRCh38	HepG2	MXI1
ENCFF198GZQ	GRCh38	HepG2	TBP
ENCFF393LUP	GRCh38	HepG2	EP300
ENCFF050QMU	GRCh38	HepG2	SRF
ENCFF992EBV	GRCh38	HepG2	BHLHE40
ENCFF413PEE	GRCh38	HepG2	LCORL
ENCFF536DJU	GRCh38	HepG2	ARID3A
ENCFF271FEM	GRCh38	HepG2	REST
ENCFF776PGI	GRCh38	HepG2	BHLHE40
ENCFF466RZX	GRCh38	HepG2	FOXA1
ENCFF787GZD	GRCh38	HepG2	ZBTB33
ENCFF191NVV	GRCh38	HepG2	ETS1
ENCFF636GBV	GRCh38	HepG2	ZBTB33
ENCFF260APL	GRCh38	HepG2	FOXK2
ENCFF858WPR	GRCh38	HepG2	ZNF24
ENCFF349PJY	GRCh38	HepG2	ZNF24
ENCFF022KBD	GRCh38	HepG2	RCOR1
ENCFF192IHI	GRCh38	HepG2	NR2F6
ENCFF715QJD	GRCh38	HepG2	TCF7
ENCFF483YIX	GRCh38	HepG2	ZNF24
ENCFF425AHN	GRCh38	HepG2	YBX1
ENCFF871PDU	GRCh38	HepG2	CREM
ENCFF011QFM	GRCh38	HepG2	FOXA1
ENCFF458VJS	GRCh38	HepG2	TRIM22
ENCFF074XQR	GRCh38	HepG2	ARNT
ENCFF594LBX	GRCh38	HepG2	SP1
ENCFF866HGW	GRCh38	HepG2	ZNF282
ENCFF682RGC	GRCh38	HepG2	IKZF1
ENCFF162SGM	GRCh38	HepG2	HNF1A
ENCFF079UOJ	GRCh38	HepG2	JUN
ENCFF566PBY	GRCh38	HepG2	CBX1
ENCFF308STQ	GRCh38	HepG2	NRF1
ENCFF994LMJ	GRCh38	HepG2	ATF2
ENCFF671QBO	GRCh38	HepG2	SFPQ
ENCFF293HRO	GRCh38	HepG2	SFPQ
ENCFF790ZAQ	GRCh38	HepG2	XRCC5
ENCFF305SZV	GRCh38	HepG2	XRCC5
ENCFF634YFK	GRCh38	HepG2	TBX3
ENCFF982PLG	GRCh38	HepG2	NRF1
ENCFF696OTJ	GRCh38	HepG2	TFAP4
ENCFF076WTT	GRCh38	HepG2	TBX3
ENCFF894XVP	GRCh38	HepG2	PHB2
ENCFF971VQT	GRCh38	HepG2	ZMYM3
ENCFF022GRJ	GRCh38	HepG2	BCLAF1
ENCFF135JMT	GRCh38	HepG2	MNT
ENCFF712RNF	GRCh38	HepG2	MYBL2
ENCFF598QRD	GRCh38	HepG2	CBX2
ENCFF811LFF	GRCh38	HepG2	FOXQ1
ENCFF750QHT	GRCh38	HepG2	ZNF792
ENCFF567JIZ	GRCh38	HepG2	PPARG
ENCFF180WMP	GRCh38	HepG2	ZBTB37
ENCFF456EDK	GRCh38	HepG2	CENPBD1
ENCFF482BEV	GRCh38	HepG2	ATF5
ENCFF409YKQ	GRCh38	HepG2	GATA2
ENCFF791UUM	GRCh38	HepG2	ZZZ3
ENCFF413OMR	GRCh38	HepG2	ZNF280D
ENCFF442ZRY	GRCh38	HepG2	ZNF383
ENCFF903IZG	GRCh38	HepG2	ZNF891
ENCFF542SUS	GRCh38	HepG2	REL
ENCFF707SJC	GRCh38	HepG2	DLX6
ENCFF445CZX	GRCh38	HepG2	CHCHD3
ENCFF647CDO	GRCh38	HepG2	BRF2
ENCFF731RBX	GRCh38	HepG2	ZNF329
ENCFF290IVM	GRCh38	HepG2	KLF6
ENCFF503IOR	GRCh38	HepG2	TRAFD1
ENCFF904DOZ	GRCh38	HepG2	MYBL2
ENCFF510QJE	GRCh38	HepG2	MBD1
ENCFF411GOS	GRCh38	HepG2	AKNA
ENCFF774KWE	GRCh38	HepG2	MGA
ENCFF227RXB	GRCh38	HepG2	TRIM24
ENCFF407WPM	GRCh38	HepG2	MEF2D
ENCFF378GRS	GRCh38	HepG2	GMEB2
ENCFF451VTH	GRCh38	HepG2	ZNF276
ENCFF872DSQ	GRCh38	HepG2	ISX
ENCFF024LQZ	GRCh38	HepG2	ZNF737
ENCFF737MXG	GRCh38	HepG2	THRA
ENCFF938PFW	GRCh38	HepG2	MEF2A
ENCFF669TCB	GRCh38	HepG2	ZNF7
ENCFF445FCL	GRCh38	HepG2	HINFP
ENCFF926UHP	GRCh38	HepG2	RNF219
ENCFF522LHU	GRCh38	HepG2	ATF2
ENCFF062UNZ	GRCh38	HepG2	HSF2
ENCFF458IBK	GRCh38	HepG2	ZBTB44
ENCFF560NWT	GRCh38	HepG2	ZSCAN30
ENCFF442AHG	GRCh38	HepG2	ZNF527
ENCFF455PZT	GRCh38	HepG2	BAZ2A
ENCFF862WTX	GRCh38	HepG2	SRY
ENCFF964FPZ	GRCh38	HepG2	ZNF281
ENCFF642BLI	GRCh38	HepG2	HIC2
ENCFF975YZR	GRCh38	HepG2	ZNF672
ENCFF612MQA	GRCh38	HepG2	ZNF260
ENCFF338YFQ	GRCh38	HepG2	SOX18
ENCFF347UBA	GRCh38	HepG2	SP5
ENCFF130ZHU	GRCh38	HepG2	ZNF557
ENCFF743CDY	GRCh38	HepG2	ZMYM2
ENCFF999HNJ	GRCh38	HepG2	GFI1
ENCFF656PGC	GRCh38	HepG2	FOXA2
ENCFF124UUN	GRCh38	HepG2	KLF12
ENCFF049BWK	GRCh38	HepG2	E2F1
ENCFF331BSI	GRCh38	HepG2	FOXO1
ENCFF645VCZ	GRCh38	HepG2	ZNF446
ENCFF974SGQ	GRCh38	HepG2	HOMEZ
ENCFF331QMY	GRCh38	HepG2	ZNF850
ENCFF003AMQ	GRCh38	HepG2	TIGD3
ENCFF249WHV	GRCh38	HepG2	ZNF571
ENCFF385DPO	GRCh38	HepG2	HOXA5
ENCFF518ZKO	GRCh38	HepG2	ZNF350
ENCFF245XOL	GRCh38	HepG2	E2F4
ENCFF703APN	GRCh38	HepG2	ZNF490
ENCFF760HXD	GRCh38	HepG2	KLF11
ENCFF170GIQ	GRCh38	HepG2	ZNF652
ENCFF472DLA	GRCh38	HepG2	XBP1
ENCFF358INM	GRCh38	HepG2	TFE3
ENCFF070XVL	GRCh38	HepG2	SOX5
ENCFF408CTC	GRCh38	HepG2	ZFP82
ENCFF391XMO	GRCh38	HepG2	ZNF562
ENCFF823WVL	GRCh38	HepG2	ZNF274
ENCFF308RXD	GRCh38	HepG2	ISL2
ENCFF647OBG	GRCh38	HepG2	MEIS2
ENCFF835WKW	GRCh38	HepG2	MXD1
ENCFF102ZUM	GRCh38	HepG2	THRB
ENCFF076ESL	GRCh38	HepG2	HIVEP1
ENCFF265QIF	GRCh38	HepG2	ZNF670
ENCFF359DKY	GRCh38	HepG2	GRHL1
ENCFF042QSE	GRCh38	HepG2	NR2C2
ENCFF119UOZ	GRCh38	HepG2	ZNF232
ENCFF751MTJ	GRCh38	HepG2	MBD1
ENCFF924VAH	GRCh38	HepG2	ZNF441
ENCFF139FEW	GRCh38	HepG2	ZFHX3
ENCFF492BXK	GRCh38	HepG2	ARID4B
ENCFF669MLA	GRCh38	HepG2	ZKSCAN5
ENCFF643LFY	GRCh38	HepG2	SIX4
ENCFF708ZFL	GRCh38	HepG2	ZNF219
ENCFF262CSX	GRCh38	HepG2	ZNF713
ENCFF328SRN	GRCh38	HepG2	RXRA
ENCFF226FPR	GRCh38	HepG2	ZHX2
ENCFF488DML	GRCh38	HepG2	ELF4
ENCFF624JML	GRCh38	HepG2	ZNF146
ENCFF048HNT	GRCh38	HepG2	AHDC1
ENCFF678IWM	GRCh38	HepG2	ZNF678
ENCFF779CUH	GRCh38	HepG2	SFPQ
ENCFF260XMT	GRCh38	HepG2	ZBTB33
ENCFF034RYJ	GRCh38	HepG2	ZNF629
ENCFF603PUS	GRCh38	HepG2	EGR1
ENCFF810LSF	GRCh38	HepG2	UBTF
ENCFF216KLB	GRCh38	HepG2	ZFP91
ENCFF166QJY	GRCh38	HepG2	NFYA
ENCFF435AEQ	GRCh38	HepG2	NKX3
ENCFF313BSI	GRCh38	HepG2	ZNF18
ENCFF431BYW	GRCh38	HepG2	ARNT2
ENCFF237AST	GRCh38	HepG2	ZNF33A
ENCFF164JZB	GRCh38	HepG2	RFX3
ENCFF270ONC	GRCh38	HepG2	GLYR1
ENCFF387KML	GRCh38	HepG2	ETV6
ENCFF616FXO	GRCh38	HepG2	ZNF483
ENCFF499KOY	GRCh38	HepG2	ZBTB43
ENCFF836QUB	GRCh38	HepG2	HHEX
ENCFF131BRD	GRCh38	HepG2	NR2F6
ENCFF195YPT	GRCh38	HepG2	ZBED5
ENCFF594JNI	GRCh38	HepG2	ZUFSP
ENCFF233ZOX	GRCh38	HepG2	ZNF292
ENCFF370XOM	GRCh38	HepG2	STAT5B
ENCFF278CIM	GRCh38	HepG2	TSC22D2
ENCFF652FKO	GRCh38	HepG2	GABPA
ENCFF621IOC	GRCh38	HepG2	ZNF83
ENCFF627DNU	GRCh38	HepG2	ZNF20
ENCFF332MPQ	GRCh38	HepG2	ZNF839
ENCFF831MUI	GRCh38	HepG2	MIXL1
ENCFF991QJO	GRCh38	HepG2	ZNF724P
ENCFF632PBR	GRCh38	HepG2	SKIL
ENCFF955MFB	GRCh38	HepG2	CREB1
ENCFF603NUV	GRCh38	HepG2	E2F8
ENCFF196KRF	GRCh38	HepG2	TBP
ENCFF486PIE	GRCh38	HepG2	ZNF333
ENCFF772BAU	GRCh38	HepG2	ZNF224
ENCFF524CCS	GRCh38	HepG2	ZNF382
ENCFF664UGR	GRCh38	HepG2	CTCF
ENCFF663KMO	GRCh38	HepG2	ZNF788
ENCFF243JXS	GRCh38	HepG2	SMAD1
ENCFF190LEQ	GRCh38	HepG2	GZF1
ENCFF647VJL	GRCh38	HepG2	HOXD1
ENCFF492FGH	GRCh38	HepG2	MTERF2
ENCFF930FAL	GRCh38	HepG2	ZBTB46
ENCFF645BZY	GRCh38	HepG2	ZNF784
ENCFF561XGT	GRCh38	HepG2	NFIA
ENCFF514IUU	GRCh38	HepG2	ZNF770
ENCFF383BYS	GRCh38	HepG2	JUND
ENCFF712HHN	GRCh38	HepG2	ETV5
ENCFF684UHQ	GRCh38	HepG2	HMGXB3
ENCFF994VNA	GRCh38	HepG2	ZNF816
ENCFF004QJZ	GRCh38	HepG2	GMEB1
ENCFF353STA	GRCh38	HepG2	ZNF431
ENCFF019SZJ	GRCh38	HepG2	GPBP1L1
ENCFF371EUY	GRCh38	HepG2	ZNF709
ENCFF127ZZG	GRCh38	HepG2	NFIB
ENCFF776STO	GRCh38	HepG2	ZNF275
ENCFF422TZK	GRCh38	HepG2	BCL6
ENCFF154DSR	GRCh38	HepG2	ZSCAN5A
ENCFF622FUC	GRCh38	HepG2	ZNF503
ENCFF869BHB	GRCh38	HepG2	SALL1
ENCFF946LHJ	GRCh38	HepG2	TBX2
ENCFF754CRG	GRCh38	HepG2	SNAPC4
ENCFF696QTC	GRCh38	HepG2	ZBTB42
ENCFF267ADR	GRCh38	HepG2	RERE
ENCFF798IVN	GRCh38	HepG2	HOXA10
ENCFF645QRU	GRCh38	HepG2	TFAP4
ENCFF373SRR	GRCh38	HepG2	TFDP1
ENCFF004LNW	GRCh38	HepG2	SATB2
ENCFF680JFD	GRCh38	HepG2	TEAD2
ENCFF048GXO	GRCh38	HepG2	MYNN
ENCFF044VTI	GRCh38	HepG2	RORA
ENCFF070QDA	GRCh38	HepG2	ZNF639
ENCFF753OCA	GRCh38	HepG2	HOXA3
ENCFF249NCB	GRCh38	HepG2	PREB
ENCFF257BGF	GRCh38	HepG2	KLF16
ENCFF215UIS	GRCh38	HepG2	ZNF660
ENCFF424FZS	GRCh38	HepG2	BCL3
ENCFF868LEZ	GRCh38	HepG2	AHR
ENCFF999NWQ	GRCh38	HepG2	ZSCAN9
ENCFF335VPW	GRCh38	HepG2	POGK
ENCFF486MHG	GRCh38	HepG2	PRDM15
ENCFF425JPL	GRCh38	HepG2	ZNF354B
ENCFF404IUH	GRCh38	HepG2	ZNF264
ENCFF224RFJ	GRCh38	HepG2	ZFP62
ENCFF612NCS	GRCh38	HepG2	ZNF256
ENCFF137QEJ	GRCh38	HepG2	ZSCAN21
ENCFF918TGZ	GRCh38	HepG2	LBX2
ENCFF902EKZ	GRCh38	HepG2	TCF3
ENCFF264GAF	GRCh38	HepG2	HLF
ENCFF741QVY	GRCh38	HepG2	ZNF614
ENCFF415YWK	GRCh38	HepG2	ZNF343
ENCFF428HNJ	GRCh38	HepG2	ZNF280B
ENCFF373KUZ	GRCh38	HepG2	ZNF101
ENCFF809NBM	GRCh38	HepG2	ZNF181
ENCFF856AHX	GRCh38	HepG2	ZNF605
ENCFF458AZS	GRCh38	HepG2	USF2
ENCFF765MRZ	GRCh38	HepG2	LRRFIP1
ENCFF825TUP	GRCh38	HepG2	PAXIP1
ENCFF355HRT	GRCh38	HepG2	TEAD4
ENCFF885VKD	GRCh38	HepG2	ATF4
ENCFF108PPK	GRCh38	HepG2	ZNF510
ENCFF802DLC	GRCh38	HepG2	ZNF548
ENCFF889SYG	GRCh38	HepG2	THAP11
ENCFF022QCK	GRCh38	HepG2	HNF1B
ENCFF623HZY	GRCh38	HepG2	ZNF558
ENCFF230YBC	GRCh38	HepG2	ZNF3
ENCFF890ZHY	GRCh38	HepG2	ELK4
ENCFF021YBN	GRCh38	HepG2	ZBED4
ENCFF115ENN	GRCh38	HepG2	ZNF576
ENCFF502QZR	GRCh38	HepG2	MTF1
ENCFF044XYZ	GRCh38	HepG2	ZXDC
ENCFF482QHM	GRCh38	HepG2	ZBTB39
ENCFF437XMN	GRCh38	HepG2	ZNF780A
ENCFF639APT	GRCh38	HepG2	ARHGAP35
ENCFF339ZPY	GRCh38	HepG2	SMAD9
ENCFF371LUB	GRCh38	HepG2	IKZF5
ENCFF726SWQ	GRCh38	HepG2	TCF7L2
ENCFF951CCL	GRCh38	HepG2	CBFB
ENCFF623DVC	GRCh38	HepG2	ZNF331
ENCFF236CPT	GRCh38	HepG2	ZNF367
ENCFF290UUF	GRCh38	HepG2	ZNF30
ENCFF976LBY	GRCh38	HepG2	MAF1
ENCFF135VAJ	GRCh38	HepG2	ZNF33B
ENCFF341OLL	GRCh38	HepG2	MAZ
ENCFF598CBU	GRCh38	HepG2	DMTF1
ENCFF991XSG	GRCh38	HepG2	PLSCR1
ENCFF861MUF	GRCh38	HepG2	STAT6
ENCFF421QJP	GRCh38	HepG2	ZBTB8A
ENCFF953FNE	GRCh38	HepG2	FUBP3
ENCFF409PJJ	GRCh38	HepG2	ZNF12
ENCFF361PBY	GRCh38	HepG2	ZNF362
ENCFF535BYF	GRCh38	HepG2	ZNF577
ENCFF581GZR	GRCh38	HepG2	ZNF687
ENCFF865WCB	GRCh38	HepG2	ZNF317
ENCFF683OFC	GRCh38	HepG2	ATF1
ENCFF305WWR	GRCh38	HepG2	HMGXB4
ENCFF288BSV	GRCh38	HepG2	TERF1
ENCFF604THW	GRCh38	HepG2	ZNF121
ENCFF767MSS	GRCh38	HepG2	HNF1A
ENCFF475HLY	GRCh38	HepG2	TEF
ENCFF016EAV	GRCh38	HepG2	ZNF790
ENCFF216ISR	GRCh38	HepG2	NR1H2
ENCFF896PGF	GRCh38	HepG2	ZSCAN29
ENCFF743AUT	GRCh38	HepG2	ZFP37
ENCFF216VXG	GRCh38	HepG2	ZNF580
ENCFF314KET	GRCh38	HepG2	CREB1
ENCFF858SAF	GRCh38	HepG2	THAP9
ENCFF827VMW	GRCh38	HepG2	IRF5
ENCFF436SNU	GRCh38	HepG2	SOX6
ENCFF288NCG	GRCh38	HepG2	ZKSCAN8
ENCFF260FYO	GRCh38	HepG2	CEBPA
ENCFF050KYT	GRCh38	HepG2	ZNF512B
ENCFF179LFO	GRCh38	HepG2	SNAI1
ENCFF258MNE	GRCh38	HepG2	ARID4A
ENCFF594DAV	GRCh38	HepG2	ZSCAN12
ENCFF963QEL	GRCh38	HepG2	ZNF552
ENCFF497SIC	GRCh38	HepG2	FOSL1
ENCFF612MNU	GRCh38	HepG2	ZNF511
ENCFF632APE	GRCh38	HepG2	SMAD4
ENCFF825ROC	GRCh38	HepG2	ZFP64
ENCFF601MBD	GRCh38	HepG2	FOXA3
ENCFF667MEL	GRCh38	HepG2	ZNF609
ENCFF261NJZ	GRCh38	HepG2	ZNF460
ENCFF388IZF	GRCh38	HepG2	ZNF484
ENCFF588WBI	GRCh38	HepG2	ARNTL
ENCFF624TVT	GRCh38	HepG2	ZNF44
ENCFF414GKA	GRCh38	HepG2	ZNF550
ENCFF906WDG	GRCh38	HepG2	ZNF773
ENCFF670IOD	GRCh38	HepG2	ZNF761
ENCFF496HIK	GRCh38	HepG2	ZNF646
ENCFF372PXU	GRCh38	HepG2	E2F2
ENCFF802VTG	GRCh38	HepG2	GLI4
ENCFF209MHH	GRCh38	HepG2	CERS6
ENCFF259PTV	GRCh38	HepG2	ZNF570
ENCFF453UVV	GRCh38	HepG2	LCOR
ENCFF815JML	GRCh38	HepG2	ZNF746
ENCFF480YAW	GRCh38	HepG2	SP2
ENCFF349HIP	GRCh38	HepG2	ATF3
ENCFF026PPP	GRCh38	HepG2	AFF4
ENCFF780JTP	GRCh38	HepG2	MLXIP
ENCFF259UJN	GRCh38	HepG2	ZNF549
ENCFF920PLY	GRCh38	HepG2	ZNF777
ENCFF132AJP	GRCh38	HepG2	MLX
ENCFF748SGP	GRCh38	HepG2	MLLT10
ENCFF909XQR	GRCh38	HepG2	RARG
ENCFF942JZO	GRCh38	HepG2	FOXC1
ENCFF294DQQ	GRCh38	HepG2	ZNF160
ENCFF919ZSN	GRCh38	HepG2	ONECUT1
ENCFF762NCU	GRCh38	HepG2	RBPJ
ENCFF139XIZ	GRCh38	HepG2	FUBP1
ENCFF078ATH	GRCh38	HepG2	ZNF778
ENCFF450BWT	GRCh38	HepG2	ZNF674
ENCFF216JWP	GRCh38	HepG2	ZNF710
ENCFF438MZI	GRCh38	HepG2	ZHX3
ENCFF060MHX	GRCh38	HepG2	ZNF865
ENCFF080TIX	GRCh38	HepG2	RBAK
ENCFF462RVE	GRCh38	HepG2	ZNF782
ENCFF460DRP	GRCh38	HepG2	ZSCAN25
ENCFF042SUM	GRCh38	HepG2	ZNF766
ENCFF296WYX	GRCh38	HepG2	ZNF691
ENCFF149QHA	GRCh38	HepG2	ZBTB3
ENCFF704BPD	GRCh38	HepG2	HNF4A
ENCFF519GKM	GRCh38	HepG2	ATF4
ENCFF605GXY	GRCh38	HepG2	FOXK1
ENCFF330SXS	GRCh38	HepG2	ZFP1
ENCFF825GVH	GRCh38	HepG2	ZBTB10
ENCFF130OKL	GRCh38	HepG2	ZNF217
ENCFF069YFV	GRCh38	HepG2	NFAT5
ENCFF810TWJ	GRCh38	HepG2	ZSCAN31
ENCFF069QZX	GRCh38	HepG2	SIX1
ENCFF233BHX	GRCh38	HepG2	NRL
ENCFF458FBS	GRCh38	HepG2	ZNF786
ENCFF550VES	GRCh38	HepG2	ZNF574
ENCFF239IMY	GRCh38	HepG2	MYC
ENCFF929XBL	GRCh38	HepG2	CEBPD
ENCFF927JRS	GRCh38	HepG2	ZNF263
ENCFF464WKR	GRCh38	HepG2	ZNF597
ENCFF996NWM	GRCh38	HepG2	ZNF253
ENCFF651OAU	GRCh38	HepG2	TCF12
ENCFF321MKV	GRCh38	HepG2	ZNF10
ENCFF120BVS	GRCh38	HepG2	ZNF221
ENCFF700GPU	GRCh38	HepG2	PBX2
ENCFF959TJF	GRCh38	HepG2	ZNF296
ENCFF254ZSQ	GRCh38	HepG2	CSRNP2
ENCFF624UXU	GRCh38	HepG2	ZHX1
ENCFF548ZQR	GRCh38	HepG2	FOXJ3
ENCFF510SAT	GRCh38	HepG2	NR5A1
ENCFF081USG	GRCh38	HepG2	FOXA1
ENCFF996LQH	GRCh38	HepG2	NR0B2
ENCFF904LYG	GRCh38	HepG2	ZSCAN22
ENCFF389YCG	GRCh38	HepG2	ZNF138
ENCFF061ZIT	GRCh38	HepG2	NFYC
ENCFF514SEQ	GRCh38	HepG2	NR3C1
ENCFF683CTP	GRCh38	HepG2	ZNF124
ENCFF468WZL	GRCh38	HepG2	ZNF530
ENCFF316WFA	GRCh38	HepG2	SRF
ENCFF618JPG	GRCh38	HepG2	ZNF615
ENCFF837BSM	GRCh38	HepG2	ZNF485
ENCFF011OPT	GRCh38	HepG2	ZBTB26
ENCFF624RGO	GRCh38	HepG2	ETV4
ENCFF685UPN	GRCh38	HepG2	ZBTB34
ENCFF625WYP	GRCh38	HepG2	RREB1
ENCFF162UZN	GRCh38	HepG2	ADNP
ENCFF163LGN	GRCh38	HepG2	FOXP4
ENCFF339GYF	GRCh38	HepG2	ZGPAT
ENCFF772SCR	GRCh38	HepG2	FOSL2
ENCFF825WJM	GRCh38	HepG2	ZNF547
ENCFF878TPY	GRCh38	HepG2	ZNF251
ENCFF230KZH	GRCh38	HepG2	ZNF775
ENCFF582HAZ	GRCh38	HepG2	LIN54
ENCFF701DTE	GRCh38	HepG2	TP53
ENCFF384TZN	GRCh38	HepG2	ZBTB25
ENCFF009LDQ	GRCh38	HepG2	ZIK1
ENCFF950HXZ	GRCh38	HepG2	BATF2
ENCFF754OSO	GRCh38	HepG2	ZNF607
ENCFF272IPH	GRCh38	HepG2	ZNF337
ENCFF368IYV	GRCh38	HepG2	IRF1
ENCFF489SJO	GRCh38	HepG2	NFIL3
ENCFF396ZSB	GRCh38	HepG2	ZNF776
ENCFF687TJX	GRCh38	HepG2	NFKB2
ENCFF853YIS	GRCh38	HepG2	ZFP41
ENCFF453YPR	GRCh38	HepG2	SOX13
ENCFF257CCO	GRCh38	HepG2	NFYB
ENCFF314CDT	GRCh38	HepG2	TEAD3
ENCFF697NJT	GRCh38	HepG2	ETS1
ENCFF089XCL	GRCh38	HepG2	RELA
ENCFF954EXR	GRCh38	HepG2	PITX1
ENCFF618NTX	GRCh38	HepG2	ZNF800
ENCFF494FXL	GRCh38	HepG2	KLF13
ENCFF978GOF	GRCh38	HepG2	ZNF205
ENCFF398TIE	GRCh38	HepG2	TGIF2
ENCFF023EDF	GRCh38	HepG2	CREM
ENCFF927LFN	GRCh38	HepG2	ZBTB40
ENCFF385UIF	GRCh38	HepG2	ZNF697
ENCFF104XLA	GRCh38	HepG2	ZNF234
ENCFF748KIJ	GRCh38	HepG2	ZNF432
ENCFF015STD	GRCh38	HepG2	DZIP1
ENCFF141IMM	GRCh38	HepG2	IRF9
ENCFF879KUL	GRCh38	HepG2	ZNF720
ENCFF497RWP	GRCh38	HepG2	ZNF707
ENCFF503UTF	GRCh38	HepG2	ZNF563
ENCFF413UQM	GRCh38	HepG2	HNF4G
ENCFF429ZSH	GRCh38	HepG2	TCF12
ENCFF519NHL	GRCh38	HepG2	ZFP90
ENCFF800VNW	GRCh38	HepG2	ZFP14
ENCFF215GPK	GRCh38	HepG2	ELF1
ENCFF291LHW	GRCh38	HepG2	ZFY
ENCFF374HXP	GRCh38	HepG2	ZBTB4
ENCFF342ETP	GRCh38	HepG2	SP110
ENCFF732NHA	GRCh38	HepG2	E2F5
ENCFF778FIE	GRCh38	HepG2	ZNF608
ENCFF854KWX	GRCh38	HepG2	ZNF740
ENCFF958FYM	GRCh38	HepG2	MNX1
ENCFF898ZHK	GRCh38	HepG2	ZNF619
ENCFF405YXO	GRCh38	HepG2	ZNF180
ENCFF753CVD	GRCh38	HepG2	ZNF526
ENCFF702UDA	GRCh38	HepG2	ZNF468
ENCFF585SZT	GRCh38	HepG2	ATAD3A
ENCFF874HXM	GRCh38	HepG2	ZNF772
ENCFF233OIC	GRCh38	HepG2	ZNF512
ENCFF723WCO	GRCh38	HepG2	THAP8
ENCFF014RJF	GRCh38	HepG2	THAP4
ENCFF176ATR	GRCh38	HepG2	ZNF644
ENCFF955LND	GRCh38	HepG2	GPN1
ENCFF143QCD	GRCh38	HepG2	ZNF749
ENCFF517FAL	GRCh38	HepG2	HMG20B
ENCFF841YHN	GRCh38	HepG2	ZNF572
ENCFF266GBP	GRCh38	HepG2	ATF4
ENCFF463GXC	GRCh38	HepG2	ATF6
ENCFF206KPV	GRCh38	HepG2	SMAD3
ENCFF372DFI	GRCh38	HepG2	MXD3
ENCFF815SBJ	GRCh38	HepG2	DRAP1
ENCFF868DTR	GRCh38	HepG2	ZNF142
ENCFF668GIP	GRCh38	HepG2	PRDM10
ENCFF148RPN	GRCh38	HepG2	ZBTB24
ENCFF720DYW	GRCh38	HepG2	ZNF318
ENCFF703JHN	GRCh38	HepG2	ETV4
ENCFF254ZDA	GRCh38	HepG2	MAX
ENCFF767ZRB	GRCh38	HepG2	CREB3
ENCFF807WYN	GRCh38	HepG2	RCOR2
ENCFF944IDN	GRCh38	HepG2	MAFG
ENCFF698ITQ	GRCh38	HepG2	ZNF143
ENCFF505AEY	GRCh38	HepG2	ZSCAN20
ENCFF706SJT	GRCh38	HepG2	ZNF25
ENCFF882GQF	GRCh38	HepG2	ZNF589
ENCFF300AER	GRCh38	HepG2	ZNF17
ENCFF854ZPK	GRCh38	HepG2	KIAA2018
ENCFF128AZO	GRCh38	HepG2	TEAD1
ENCFF049ISU	GRCh38	HepG2	ZC3H8
ENCFF640TCA	GRCh38	HepG2	ZMYM3
ENCFF399YOO	GRCh38	HepG2	ELK1
ENCFF896EHN	GRCh38	HepG2	ZMAT5
ENCFF667FDX	GRCh38	HepG2	TIGD6
ENCFF310TQK	GRCh38	HepG2	BHLHA15
ENCFF467WXB	GRCh38	HepG2	SP140L
ENCFF992KZC	GRCh38	HepG2	IRF2
ENCFF606UCO	GRCh38	HepG2	LCORL
ENCFF666ISN	GRCh38	HepG2	PRDM4
ENCFF125ABN	GRCh38	HepG2	NR2F1
ENCFF748IDH	GRCh38	HepG2	PAX8
ENCFF543CJD	GRCh38	HepG2	ZNF48
ENCFF333SWC	GRCh38	HepG2	SP1
ENCFF636SGK	GRCh38	HepG2	JUN
ENCFF659PQJ	GRCh38	HepG2	DDIT3
ENCFF141UZG	GRCh38	HepG2	ZNF543
ENCFF951QPJ	GRCh38	HepG2	CEBPG
ENCFF863JMY	GRCh38	HepG2	SOX6
ENCFF546OSE	GRCh38	HepG2	MEIS1
ENCFF340TNC	GRCh38	HepG2	ZNF556
ENCFF850FVG	GRCh38	HepG2	RXRB
ENCFF906SCU	GRCh38	HepG2	ZBTB49
ENCFF417HLM	GRCh38	HepG2	ONECUT2
ENCFF351COM	GRCh38	HepG2	MYRF
ENCFF340VOQ	GRCh38	HepG2	TFDP2
ENCFF852EYZ	GRCh38	HepG2	NR2F1
ENCFF529NGU	GRCh38	HepG2	HMGXB4
ENCFF217STG	GRCh38	HepG2	EEA1
ENCFF700DMQ	GRCh38	HepG2	ESRRA
ENCFF409BJK	GRCh38	HepG2	ZNF414
ENCFF725ZBA	GRCh38	HepG2	ZBTB7B
ENCFF428ZPS	GRCh38	HepG2	ZBTB14
ENCFF795VJZ	GRCh38	HepG2	ZNF569
ENCFF482JEG	GRCh38	HepG2	NFATC3
ENCFF241LPZ	GRCh38	HepG2	CBX2
ENCFF935NRC	GRCh38	HepG2	SOX13
ENCFF156UNQ	GRCh38	HepG2	HMG20A
ENCFF165EYN	GRCh38	HepG2	HBP1
ENCFF819NNH	GRCh38	HepG2	ZBTB21
ENCFF174JHS	GRCh38	HepG2	PATZ1
ENCFF306ZFX	GRCh38	HepG2	NFE2
ENCFF255QEY	GRCh38	HepG2	ZNF616
ENCFF841BQO	GRCh38	HepG2	ZNF34
ENCFF322IVF	GRCh38	HepG2	ZNF501
ENCFF688UTO	GRCh38	HepG2	HOXA9
ENCFF827LSX	GRCh38	HepG2	EP300
ENCFF376CUV	GRCh38	HepG2	KDM6A
ENCFF217XUD	GRCh38	HepG2	GABPB1
ENCFF442JPI	GRCh38	HepG2	USF1
ENCFF745JFN	GRCh38	HepG2	GLMP
ENCFF701NLW	GRCh38	HepG2	HOXA7
ENCFF073UWB	GRCh38	HepG2	KLF9
ENCFF856QFA	GRCh38	HepG2	ZBTB2
ENCFF422MYG	GRCh38	HepG2	ZNF513
ENCFF632NSF	GRCh38	HepG2	ZNF430
ENCFF854DNO	GRCh38	HepG2	ZNF230
ENCFF475CIS	GRCh38	K562	ZEB2
ENCFF099RDJ	GRCh38	K562	PKNOX1
ENCFF724DNU	GRCh38	K562	POU5F1
ENCFF029RBI	GRCh38	K562	SREBF1
ENCFF661EUX	GRCh38	K562	RFX5
ENCFF171FVU	GRCh38	K562	MAX
ENCFF831NDQ	GRCh38	K562	E2F6
ENCFF324ELP	GRCh38	K562	CREM
ENCFF732ZNB	GRCh38	K562	TCF7L2
ENCFF286IPW	GRCh38	K562	YBX1
ENCFF206BGR	GRCh38	K562	ATF1
ENCFF398UQZ	GRCh38	K562	YY1
ENCFF516ZEQ	GRCh38	K562	MYNN
ENCFF553BVI	GRCh38	K562	ARNT
ENCFF972OBR	GRCh38	K562	NFATC3
ENCFF881DAT	GRCh38	K562	ZMIZ1
ENCFF026BDA	GRCh38	K562	BACH1
ENCFF439TJM	GRCh38	K562	MAFK
ENCFF823RYG	GRCh38	K562	THAP1
ENCFF736NYC	GRCh38	K562	CTCF
ENCFF374EFU	GRCh38	K562	RUNX1
ENCFF559ODJ	GRCh38	K562	IRF2
ENCFF929TWP	GRCh38	K562	XRCC5
ENCFF708IYN	GRCh38	K562	XRCC5
ENCFF190CGV	GRCh38	K562	JUN
ENCFF118GMS	GRCh38	K562	CREB3L1
ENCFF004HXL	GRCh38	K562	FOSL1
ENCFF568ZPW	GRCh38	K562	UBTF
ENCFF101SEZ	GRCh38	K562	SRF
ENCFF171NEU	GRCh38	K562	SP1
ENCFF895RNS	GRCh38	K562	ATF3
ENCFF165ZEP	GRCh38	K562	GATA2
ENCFF605XYC	GRCh38	K562	MITF
ENCFF837NNR	GRCh38	K562	MAZ
ENCFF068IGH	GRCh38	K562	MXI1
ENCFF242YZU	GRCh38	K562	GATA2
ENCFF630YVJ	GRCh38	K562	CTCFL
ENCFF625QHR	GRCh38	K562	NEUROD1
ENCFF120PGJ	GRCh38	K562	SMAD1
ENCFF119AHD	GRCh38	K562	MAFF
ENCFF891OQP	GRCh38	K562	ARID3A
ENCFF718DFX	GRCh38	K562	HMBOX1
ENCFF672ZQW	GRCh38	K562	HMBOX1
ENCFF736XUU	GRCh38	K562	TCF7
ENCFF192ASP	GRCh38	K562	ATF2
ENCFF925GLW	GRCh38	K562	E2F8
ENCFF556MUV	GRCh38	K562	MLLT1
ENCFF268YOM	GRCh38	K562	ZNF24
ENCFF965PER	GRCh38	K562	ETV6
ENCFF761YYL	GRCh38	K562	REST
ENCFF560UGR	GRCh38	K562	ZKSCAN1
ENCFF762CYI	GRCh38	K562	NRF1
ENCFF944LWS	GRCh38	K562	BRF2
ENCFF847ZHF	GRCh38	K562	NR2F2
ENCFF175YPM	GRCh38	K562	ZHX1
ENCFF553GPK	GRCh38	K562	SP1
ENCFF588QRH	GRCh38	K562	ESRRA
ENCFF649OPX	GRCh38	K562	ZNF24
ENCFF495XYS	GRCh38	K562	NR2C2
ENCFF355OYM	GRCh38	K562	MLLT1
ENCFF917RIN	GRCh38	K562	ZBTB33
ENCFF742DPO	GRCh38	K562	ZNF274
ENCFF076GSK	GRCh38	K562	MITF
ENCFF990SFN	GRCh38	K562	ZNF318
ENCFF754ZWP	GRCh38	K562	SIX5
ENCFF031NTF	GRCh38	K562	MEF2A
ENCFF187BVL	GRCh38	K562	STAT5A
ENCFF505RNR	GRCh38	K562	HNRNPK
ENCFF045CFL	GRCh38	K562	ZNF274
ENCFF470CSE	GRCh38	K562	CBX1
ENCFF707MDI	GRCh38	K562	REST
ENCFF003LPE	GRCh38	K562	RUNX1
ENCFF822FKQ	GRCh38	K562	MAX
ENCFF932ZCO	GRCh38	K562	ZNF280A
ENCFF154IVU	GRCh38	K562	BHLHE40
ENCFF627PLM	GRCh38	K562	RCOR1
ENCFF221SKA	GRCh38	K562	CTCF
ENCFF125GZU	GRCh38	K562	SOX6
ENCFF600KEF	GRCh38	K562	BMI1
ENCFF777PKJ	GRCh38	K562	NRF1
ENCFF746GDG	GRCh38	K562	NR2F1
ENCFF616FCV	GRCh38	K562	ELF4
ENCFF820GPR	GRCh38	K562	RFX1
ENCFF637SIR	GRCh38	K562	IKZF1
ENCFF589PZO	GRCh38	K562	YY1
ENCFF742ZHT	GRCh38	K562	SIX5
ENCFF582SNT	GRCh38	K562	CTCF
ENCFF273KIA	GRCh38	K562	JUND
ENCFF461QQT	GRCh38	K562	MNT
ENCFF524ZER	GRCh38	K562	MGA
ENCFF156GHD	GRCh38	K562	CC2D1A
ENCFF541VYN	GRCh38	K562	CHAMP1
ENCFF785QJM	GRCh38	K562	PHB2
ENCFF488OTN	GRCh38	K562	KLF16
ENCFF669VJB	GRCh38	K562	ZNF639
ENCFF608CXN	GRCh38	K562	MYC
ENCFF193LLN	GRCh38	K562	CREB1
ENCFF514DDG	GRCh38	K562	TRIM25
ENCFF448LKL	GRCh38	K562	TRIM25
ENCFF657CTC	GRCh38	K562	GATA1
ENCFF556SMM	GRCh38	K562	ATF3
ENCFF879NTL	GRCh38	K562	ARID1B
ENCFF326CIT	GRCh38	K562	UBTF
ENCFF566CTX	GRCh38	K562	MYC
ENCFF169MAE	GRCh38	K562	NFIC
ENCFF224YBQ	GRCh38	K562	RCOR1
ENCFF255HEF	GRCh38	K562	ZNF407
ENCFF316IYH	GRCh38	K562	ZMIZ1
ENCFF060JVZ	GRCh38	K562	RNF2
ENCFF683WRK	GRCh38	K562	E4F1
ENCFF813TRY	GRCh38	K562	DEAF1
ENCFF861ZJL	GRCh38	K562	MEIS2
ENCFF584QFY	GRCh38	K562	ETV6
ENCFF540TWL	GRCh38	K562	ZNF143
ENCFF591TLJ	GRCh38	K562	LEF1
ENCFF392INU	GRCh38	K562	ZBED1
ENCFF497ISV	GRCh38	K562	GATA2
ENCFF772UYI	GRCh38	K562	NR4A1
ENCFF409SDU	GRCh38	K562	RNF2
ENCFF259YUE	GRCh38	K562	NRF1
ENCFF408XPG	GRCh38	K562	RNF2
ENCFF146GZZ	GRCh38	K562	ZBTB33
ENCFF718VHT	GRCh38	K562	ATF3
ENCFF045AOZ	GRCh38	K562	ZC3H8
ENCFF022KBK	GRCh38	K562	CEBPB
ENCFF225GCF	GRCh38	K562	ZNF24
ENCFF554GSE	GRCh38	K562	ZBTB11
ENCFF271MJE	GRCh38	K562	RNF2
ENCFF728ITJ	GRCh38	K562	ARNT
ENCFF117XRE	GRCh38	K562	ZMYM3
ENCFF405BKB	GRCh38	K562	PRDM10
ENCFF768VRG	GRCh38	K562	RFX1
ENCFF835FPJ	GRCh38	K562	NR2F6
ENCFF341CNM	GRCh38	K562	NFXL1
ENCFF689HWD	GRCh38	K562	LEF1
ENCFF365ETH	GRCh38	K562	GMEB1
ENCFF931LUC	GRCh38	K562	NR0B1
ENCFF451AEQ	GRCh38	K562	ZNF316
ENCFF504PFQ	GRCh38	K562	TCF12
ENCFF671ZGP	GRCh38	K562	HES1
ENCFF952WKN	GRCh38	K562	ARHGAP35
ENCFF624PTB	GRCh38	K562	ZBTB40
ENCFF015FXW	GRCh38	K562	ZNF407
ENCFF545WAL	GRCh38	K562	ZNF318
ENCFF992HUS	GRCh38	K562	THRA
ENCFF217EJG	GRCh38	K562	ZNF639
ENCFF840SLB	GRCh38	K562	ZNF316
ENCFF068MGV	GRCh38	K562	NKRF
ENCFF151WYQ	GRCh38	K562	ZSCAN29
ENCFF408RSJ	GRCh38	K562	CDC5L
ENCFF864XZP	GRCh38	K562	ZNF384
ENCFF882ARK	GRCh38	K562	CEBPB
ENCFF744HVD	GRCh38	K562	USF2
ENCFF306SZL	GRCh38	K562	JUND
ENCFF501XJP	GRCh38	K562	TEAD4
ENCFF489EME	GRCh38	K562	GABPA
ENCFF797VEK	GRCh38	K562	ZZZ3
ENCFF230DZT	GRCh38	K562	ZC3H8
ENCFF067KCK	GRCh38	K562	SKIL
ENCFF778UHP	GRCh38	K562	NFATC3
ENCFF053HPQ	GRCh38	K562	E2F1
ENCFF209DVO	GRCh38	K562	ZBTB2
ENCFF110GDP	GRCh38	K562	ZNF282
ENCFF242AOL	GRCh38	K562	ZEB2
ENCFF752VQB	GRCh38	K562	RLF
ENCFF768QMM	GRCh38	K562	FOXK2
ENCFF388KGW	GRCh38	K562	GATAD2B
ENCFF258XBJ	GRCh38	K562	CBX2
ENCFF660GHM	GRCh38	K562	CTCF
ENCFF460GXA	GRCh38	K562	ZBTB5
ENCFF715WGN	GRCh38	K562	ELK1
ENCFF725JXZ	GRCh38	K562	BCLAF1
ENCFF070ZTX	GRCh38	K562	BCLAF1
ENCFF711ILQ	GRCh38	K562	IKZF1
ENCFF702AQS	GRCh38	K562	FOXK2
ENCFF266FUJ	GRCh38	K562	ZNF184
ENCFF370YGS	GRCh38	K562	TBP
ENCFF497OQD	GRCh38	K562	FOXA1
ENCFF640AKG	GRCh38	K562	EGR1
ENCFF474PRJ	GRCh38	K562	NFE2
ENCFF941SRW	GRCh38	K562	BCLAF1
ENCFF702XPO	GRCh38	K562	EP300
ENCFF597YMB	GRCh38	K562	TRIM24
ENCFF729DNM	GRCh38	K562	DACH1
ENCFF652ZEN	GRCh38	K562	SFPQ
ENCFF350OMH	GRCh38	K562	ELF1
ENCFF136DDO	GRCh38	K562	EGR1
ENCFF104VFF	GRCh38	K562	E2F1
ENCFF971YTJ	GRCh38	K562	SMAD5
ENCFF588GNU	GRCh38	K562	CEBPZ
ENCFF440AQF	GRCh38	K562	MNT
ENCFF407STM	GRCh38	K562	ZSCAN29
ENCFF674XTY	GRCh38	K562	AFF1
ENCFF835PDO	GRCh38	K562	ZFP91
ENCFF938ZPZ	GRCh38	K562	E2F7
ENCFF808QUD	GRCh38	K562	TCF12
ENCFF515GUE	GRCh38	K562	CHAMP1
ENCFF195YGC	GRCh38	K562	AFF1
ENCFF764HIS	GRCh38	K562	GABPB1
ENCFF847QJI	GRCh38	K562	ZNF592
ENCFF886BDQ	GRCh38	K562	ETS1
ENCFF770JQM	GRCh38	K562	TRIM28
ENCFF769AUF	GRCh38	K562	CTCF
ENCFF923GDR	GRCh38	K562	RNF2
ENCFF688TNZ	GRCh38	K562	ELF1
ENCFF469ZBB	GRCh38	K562	NR2C1
ENCFF730QQD	GRCh38	K562	SMAD2
ENCFF079EGS	GRCh38	K562	ZBTB5
ENCFF722UJW	GRCh38	K562	CHD7
ENCFF086TAD	GRCh38	K562	ATF4
ENCFF539MIO	GRCh38	K562	REST
ENCFF110HVI	GRCh38	K562	TRIM25
ENCFF961ADR	GRCh38	K562	NR3C1
ENCFF075OIT	GRCh38	K562	ARNT
ENCFF838GFC	GRCh38	K562	CUX1
ENCFF863ZFH	GRCh38	K562	ATF6
ENCFF515LWL	GRCh38	K562	ZNF217
ENCFF082QHP	GRCh38	K562	E2F5
ENCFF121HYT	GRCh38	K562	ATF2
ENCFF169QYL	GRCh38	K562	ZNF165
ENCFF528IDR	GRCh38	K562	ARID4B
ENCFF303CVC	GRCh38	K562	TEAD4
ENCFF295XBK	GRCh38	K562	ZNF263
ENCFF893YKY	GRCh38	K562	PPARD
ENCFF695PDY	GRCh38	K562	ELF2
ENCFF219NIA	GRCh38	K562	ZNF740
ENCFF250MUC	GRCh38	K562	ATF4
ENCFF335ZTU	GRCh38	K562	SMAD3
ENCFF863WFD	GRCh38	K562	GMEB1
ENCFF159END	GRCh38	K562	ZNF717
ENCFF869RFC	GRCh38	K562	DDIT3
ENCFF313VEF	GRCh38	K562	MBD1
ENCFF959ZKZ	GRCh38	K562	ZNF707
ENCFF435SNP	GRCh38	K562	ZBTB26
ENCFF905RSN	GRCh38	K562	ZNF224
ENCFF885HJI	GRCh38	K562	ZNF668
ENCFF308VAI	GRCh38	K562	ZBTB49
ENCFF416TFM	GRCh38	K562	ZNF445
ENCFF023IFO	GRCh38	K562	NFE2
ENCFF292HSS	GRCh38	K562	ZBTB17
ENCFF405EGZ	GRCh38	K562	TBX18
ENCFF772OKO	GRCh38	K562	GATA2
ENCFF934NEX	GRCh38	K562	SMAD4
ENCFF592NJN	GRCh38	K562	TFE3
ENCFF889XXJ	GRCh38	K562	GABPA
ENCFF875JMR	GRCh38	K562	CREB5
ENCFF307UZC	GRCh38	K562	ZNF75A
ENCFF922RHM	GRCh38	K562	ZNF215
ENCFF727JXN	GRCh38	K562	RHOXF2B
ENCFF207MLR	GRCh38	K562	ZNF408
ENCFF253UAF	GRCh38	K562	ZNF280B
ENCFF749GMT	GRCh38	K562	MYNN
ENCFF505INE	GRCh38	K562	DMTF1
ENCFF826QOG	GRCh38	K562	HINFP
ENCFF005MBI	GRCh38	K562	ZNF584
ENCFF773XPT	GRCh38	K562	ZNF644
ENCFF063VRD	GRCh38	K562	ZNF23
ENCFF629EAD	GRCh38	K562	ZNF41
ENCFF941EDY	GRCh38	K562	BCL6
ENCFF415MKA	GRCh38	K562	TCF15
ENCFF604RBX	GRCh38	K562	ZNF354C
ENCFF649UCX	GRCh38	K562	ZNF354B
ENCFF389FLV	GRCh38	K562	MAZ
ENCFF716OTE	GRCh38	K562	SRF
ENCFF221TRR	GRCh38	K562	E2F4
ENCFF504WWL	GRCh38	K562	FOXA3
ENCFF099OSI	GRCh38	K562	HMG20B
ENCFF809JNC	GRCh38	K562	ZNF77
ENCFF417FFL	GRCh38	K562	RNF219
ENCFF137TCL	GRCh38	K562	NR4A1
ENCFF974IPP	GRCh38	K562	FOXP4
ENCFF345BUG	GRCh38	K562	PBX2
ENCFF019NGO	GRCh38	K562	ZNF253
ENCFF118ATD	GRCh38	K562	HMG20A
ENCFF563ZJM	GRCh38	K562	KLF6
ENCFF603EAX	GRCh38	K562	MYNN
ENCFF803CYY	GRCh38	K562	ZBTB40
ENCFF372YFU	GRCh38	K562	THAP7
ENCFF866OZW	GRCh38	K562	GTF2I
ENCFF296DCP	GRCh38	K562	ZNF146
ENCFF932FVX	GRCh38	K562	ZNF146
ENCFF817EJA	GRCh38	K562	ZNF512
ENCFF439KTZ	GRCh38	K562	E4F1
ENCFF392MAR	GRCh38	K562	TFCP2
ENCFF743JJF	GRCh38	K562	PATZ1
ENCFF199GFU	GRCh38	K562	NR2C1
ENCFF201BGD	GRCh38	K562	NR3C1
ENCFF567CPM	GRCh38	K562	FOXJ3
ENCFF841RMH	GRCh38	K562	PBX2
ENCFF107DBQ	GRCh38	K562	ATF3
ENCFF712ZNR	GRCh38	K562	CEBPB
ENCFF169AWH	GRCh38	K562	ZNF134
ENCFF913YMX	GRCh38	K562	ZNF551
ENCFF650DWZ	GRCh38	K562	ZNF121
ENCFF245JPK	GRCh38	K562	OTX1
ENCFF173QUY	GRCh38	K562	E2F5
ENCFF382QUI	GRCh38	K562	ZNF277
ENCFF430IPX	GRCh38	K562	ZNF395
ENCFF201WFM	GRCh38	K562	NFXL1
ENCFF681YLP	GRCh38	K562	HBP1
ENCFF674KVR	GRCh38	K562	KLF1
ENCFF093BBG	GRCh38	K562	IRF1
ENCFF214SNH	GRCh38	K562	TEAD1
ENCFF529SRS	GRCh38	K562	NR2F6
ENCFF710YFH	GRCh38	K562	SREBF2
ENCFF208OME	GRCh38	K562	ZNF700
ENCFF410SWS	GRCh38	K562	TCFL5
ENCFF114VAI	GRCh38	K562	MYC
ENCFF957CVJ	GRCh38	K562	FOXJ2
ENCFF443BGE	GRCh38	K562	ZNF449
ENCFF197SXI	GRCh38	K562	FOXA3
ENCFF802NHC	GRCh38	K562	CBFB
ENCFF072JDK	GRCh38	K562	ZNF507
ENCFF266MUT	GRCh38	K562	LCOR
ENCFF305XQM	GRCh38	K562	ZNF76
ENCFF705SFR	GRCh38	K562	TSC22D4
ENCFF227LKX	GRCh38	K562	MYBL2
ENCFF106ECV	GRCh38	K562	ESRRB
ENCFF518SJY	GRCh38	K562	IFI16
ENCFF924GPK	GRCh38	K562	ATF1
ENCFF557FUM	GRCh38	K562	IRF1
ENCFF065RZP	GRCh38	K562	ETV1
ENCFF080KWE	GRCh38	K562	ZNF311
ENCFF265MQC	GRCh38	K562	ZNF324
ENCFF927NEU	GRCh38	K562	TBPL1
ENCFF171ZNN	GRCh38	K562	MLX
ENCFF865UPM	GRCh38	K562	JUN
ENCFF044IDV	GRCh38	K562	TFDP1
ENCFF794OSY	GRCh38	K562	ZNF780A
ENCFF645OCW	GRCh38	K562	ZNF639
ENCFF637PFI	GRCh38	K562	MYBL2
ENCFF887ZDT	GRCh38	K562	ZNF586
ENCFF227HVU	GRCh38	K562	ZBTB11
ENCFF242ULW	GRCh38	K562	MEF2D
ENCFF493LZB	GRCh38	K562	ZNF695
ENCFF656THP	GRCh38	K562	SNAPC5
ENCFF198NGY	GRCh38	K562	ELK3
ENCFF596HNP	GRCh38	K562	ZNF143
ENCFF908SNB	GRCh38	K562	ZKSCAN8
ENCFF854SNX	GRCh38	K562	ZNF699
ENCFF096AYV	GRCh38	K562	ZNF518B
ENCFF269PAM	GRCh38	K562	TFAM
ENCFF586MZX	GRCh38	K562	ELK1
ENCFF832DBU	GRCh38	K562	DLX4
ENCFF724CHN	GRCh38	K562	IRF9
ENCFF133TSU	GRCh38	K562	ELF1
ENCFF987UBO	GRCh38	K562	ZNF197
ENCFF004YCK	GRCh38	K562	ZNF740
ENCFF144ZLB	GRCh38	K562	TSHZ1
ENCFF558AJI	GRCh38	K562	CEBPG
ENCFF053ABJ	GRCh38	K562	ZNF583
ENCFF645IVF	GRCh38	K562	CHCHD3
ENCFF266YHW	GRCh38	K562	MAX
ENCFF945IST	GRCh38	K562	ZNF57
ENCFF263VIC	GRCh38	K562	NR2C2
ENCFF328SSL	GRCh38	K562	ZBTB8A
ENCFF423CWQ	GRCh38	K562	ZBTB8A
ENCFF960SMD	GRCh38	K562	NR3C1
ENCFF704UVS	GRCh38	K562	MAZ
ENCFF180KAV	GRCh38	K562	HEY1
ENCFF103YZQ	GRCh38	K562	GABPB2
ENCFF772QLT	GRCh38	K562	ETS2
ENCFF670RLH	GRCh38	K562	ZNF79
ENCFF970QKS	GRCh38	K562	CREB1
ENCFF786CRW	GRCh38	K562	NFYA
ENCFF878SVX	GRCh38	K562	ZNF507
ENCFF798AFV	GRCh38	K562	ZNF3
ENCFF184IOY	GRCh38	K562	ZNF512
ENCFF527MLG	GRCh38	K562	TRIM24
ENCFF188PLS	GRCh38	K562	MECOM
ENCFF738IQL	GRCh38	K562	ZNF257
ENCFF143MEF	GRCh38	K562	ILK
ENCFF430YXJ	GRCh38	K562	IRF2
ENCFF405QTW	GRCh38	K562	ETV6
ENCFF643AUL	GRCh38	K562	ZNF639
ENCFF289ZIR	GRCh38	K562	USF2
ENCFF352NGK	GRCh38	K562	ZNF785
ENCFF207XCM	GRCh38	K562	ZNF140
ENCFF627RSK	GRCh38	K562	ATF1
ENCFF438IYI	GRCh38	K562	TFAP4
ENCFF793HSJ	GRCh38	K562	ATF1
ENCFF478MAJ	GRCh38	K562	MTF1
ENCFF128YWS	GRCh38	K562	MLX
ENCFF810OHB	GRCh38	K562	ZNF133
ENCFF021JCJ	GRCh38	K562	ZNF12
ENCFF822FXR	GRCh38	K562	ZNF174
ENCFF986SXD	GRCh38	K562	MNT
ENCFF918BZG	GRCh38	K562	PTTG1
ENCFF852ZIK	GRCh38	K562	NR4A1
ENCFF435MHH	GRCh38	K562	ZNF212
ENCFF018HWM	GRCh38	K562	ZNF7
ENCFF283UWH	GRCh38	K562	ZNF148
ENCFF774NZZ	GRCh38	K562	RFX7
ENCFF141HPL	GRCh38	K562	ZFP30
ENCFF795AWO	GRCh38	K562	ZFP1
ENCFF946CTR	GRCh38	K562	NR2C2
ENCFF209WPT	GRCh38	K562	TEAD2
ENCFF701RWL	GRCh38	K562	ZNF561
ENCFF601LMD	GRCh38	K562	HOMEZ
ENCFF255QDL	GRCh38	K562	USF1
ENCFF763MXW	GRCh38	K562	ELF1
ENCFF518EGY	GRCh38	K562	ELF4
ENCFF118ECK	GRCh38	K562	REST
ENCFF588CXX	GRCh38	K562	ZBTB9
ENCFF750AGR	GRCh38	K562	FOXO4
ENCFF683VXW	GRCh38	K562	ZBTB34
ENCFF726LLI	GRCh38	K562	NFIX
ENCFF866ARI	GRCh38	K562	HMG20A
ENCFF697DRN	GRCh38	K562	ZKSCAN3
ENCFF318ZUN	GRCh38	K562	ZNF436
ENCFF345IHK	GRCh38	K562	ZNF589
ENCFF882XTP	GRCh38	K562	ZNF184
ENCFF132DPY	GRCh38	K562	ZBTB40
ENCFF569TJP	GRCh38	K562	ZNF239
ENCFF672PJF	GRCh38	K562	ZNF232
ENCFF256NXT	GRCh38	K562	FOSL1
ENCFF193BGB	GRCh38	K562	ZNF397
ENCFF466PKS	GRCh38	K562	ZNF766
ENCFF959SMC	GRCh38	K562	ZNF740
ENCFF539GWU	GRCh38	K562	ZBTB11
ENCFF653ABW	GRCh38	K562	ZNF511
ENCFF830MTX	GRCh38	K562	ZBTB12
ENCFF442RYH	GRCh38	K562	ZNF431
ENCFF899BJR	GRCh38	K562	ZNF696
ENCFF130WQT	GRCh38	K562	PHTF2
ENCFF718IGO	GRCh38	K562	ZFP91
ENCFF238XIA	GRCh38	K562	TGIF2
ENCFF936WES	GRCh38	K562	RELA
ENCFF683VTL	GRCh38	K562	ZNF24
ENCFF516ZWP	GRCh38	K562	FOXK1
ENCFF634OOU	GRCh38	K562	TRIM28
ENCFF058VGZ	GRCh38	K562	ZNF184
ENCFF172CRL	GRCh38	K562	TRIM28
ENCFF566PRZ	GRCh38	K562	EGR1
ENCFF453MMH	GRCh38	K562	KLF13
ENCFF881MMD	GRCh38	K562	ZNF124
ENCFF798KXN	GRCh38	K562	NR1H2
ENCFF086FAZ	GRCh38	K562	ARID4B
ENCFF362JHQ	GRCh38	K562	TFDP1
ENCFF692HUD	GRCh38	K562	TEAD1
ENCFF832HNJ	GRCh38	K562	ELF4
ENCFF712NHB	GRCh38	K562	ZNF354B
ENCFF691JZW	GRCh38	K562	RBPJ
ENCFF451LLC	GRCh38	K562	ZNF83
ENCFF156EZP	GRCh38	K562	ZNF655
ENCFF998LIR	GRCh38	K562	CEBPG
ENCFF604LXR	GRCh38	K562	ETV5
ENCFF648ORA	GRCh38	K562	ZNF281
ENCFF640ZIN	GRCh38	K562	USF2
ENCFF739AJO	GRCh38	K562	ADNP
ENCFF014HYS	GRCh38	K562	ZNF84
ENCFF647RGI	GRCh38	K562	NR2F6
ENCFF710UAZ	GRCh38	K562	E2F3
ENCFF449JMB	GRCh38	K562	HIVEP1
ENCFF950IYB	GRCh38	K562	CREB3
ENCFF232ZHD	GRCh38	K562	SMAD4
ENCFF771XZZ	GRCh38	K562	CGGBP1
ENCFF433ERT	GRCh38	K562	VEZF1
ENCFF192MEM	GRCh38	K562	ZNF175
ENCFF412ERW	GRCh38	K562	SP1
ENCFF057RJK	GRCh38	K562	RREB1
ENCFF295XCB	GRCh38	K562	ZNF444
ENCFF570YIC	GRCh38	K562	ZNF3
ENCFF180XUM	GRCh38	K562	ZNF3
ENCFF359ZQQ	GRCh38	K562	DMBX1
ENCFF537HHU	GRCh38	K562	ZSCAN32
ENCFF718DSJ	GRCh38	K562	SMAD3
ENCFF906PUB	GRCh38	K562	THRB
ENCFF678TXX	GRCh38	K562	BACH1
ENCFF773RNU	GRCh38	K562	TCF3
ENCFF648UJW	GRCh38	K562	CLOCK
ENCFF087EVW	GRCh38	K562	SRF
ENCFF991VAW	GRCh38	K562	ZBTB11
ENCFF456USL	GRCh38	K562	CEBPG
ENCFF165JQS	GRCh38	K562	ZNF778
ENCFF049MDN	GRCh38	K562	ZNF764
ENCFF375SIS	GRCh38	K562	ID3
ENCFF843NBV	GRCh38	K562	ZNF347
ENCFF873VFI	GRCh38	K562	ZNF319
ENCFF559MTF	GRCh38	K562	MXD1
ENCFF136KLM	GRCh38	K562	CUX1
ENCFF030AXK	GRCh38	K562	DEAF1
ENCFF009RFC	GRCh38	K562	GABPB1
ENCFF493DXA	GRCh38	K562	MAFG
ENCFF270TSN	GRCh38	K562	ARID3B
ENCFF142ZTD	GRCh38	K562	KLF10
ENCFF206LMB	GRCh38	K562	THAP12
ENCFF380KJB	GRCh38	K562	ZNF398
ENCFF122FTW	GRCh38	K562	STAT5B
ENCFF794SCQ	GRCh38	K562	ID3

## Sheet: RNA-seq
The RNA-seq datasets of HepG2 and K562 cells in ENCODE database
File accession	Run type	Read	Cell line	File type
ENCLB707CLT	PE	1	HepG2	fastq
ENCFF478DZZ	PE	2	HepG2	fastq
ENCFF936SLY	PE	1	HepG2	fastq
ENCFF446UEC	PE	2	HepG2	fastq
ENCFF267RKD	PE	1	K562	fastq
ENCFF455VYN	PE	2	K562	fastq
ENCFF444KCV	PE	1	K562	fastq
ENCFF606ZTR	PE	2	K562	fastq
