# Supplementary material for: Integrative genomic analyses of promoter G-quadruplexes reveal their selective constraint and association with gene activation
Source: Commun Biol. 2023 Jun 10;6:625. doi: 10.1038/s42003-023-05015-6 (PMC10257653; doi:10.1038/s42003-023-05015-6)
Supplement: Supplementary file 6 — Supplementary Data 3 [file 42003_2023_5015_MOESM6_ESM.xlsx]

## Sheet: Figure 1f
G4_groups	ac	an	promoter_groups	frequency
pG4	20194811	10015292596	0.2kb promoter	2.0164
Stable-G4	11281685	6173431652	0.2kb promoter	1.82746
Unstable-G4	9617342	4239990808	0.2kb promoter	2.26825
Non-pG4 constraint matched	36983593	13982462922	0.2kb promoter	2.645
pG4	49224746	21758348448	1kb promoter	2.26234
Stable-G4	28069453	13312315736	1kb promoter	2.10853
Unstable-G4	23418713	9427839650	1kb promoter	2.484
Non-pG4 constraint matched	79445225	26445395362	1kb promoter	3.00412

## Sheet: Figure 1g
G4_subgroups	ac	an	groups	frequency
Upstream	160322710	46734858538	All-G4	3.43047
Upstream	94563920	28580302108	Stable-G4	3.30871
Upstream	76530954	21324409312	Unstable-G4	3.58889
G-tracts	20194811	10015292596	All-G4	2.0164
G-tracts	11281685	6173431652	Stable-G4	1.82746
G-tracts	9617342	4239990808	Unstable-G4	2.26825
Loops	39830048	8787914420	All-G4	4.53237
Loops	21723612	4704200426	Stable-G4	4.61792
Loops	19181615	4460036466	Unstable-G4	4.30078
Downstream	161336729	47891950386	All-G4	3.36877
Downstream	98071769	29302189028	Stable-G4	3.34691
Downstream	72861134	21485747170	Unstable-G4	3.39114
Non pG4	288957859	83240731392	All-G4	3.47135
Non pG4	288957859	83240731392	Stable-G4	3.47135
Non pG4	288957859	83240731392	Unstable-G4	3.47135

## Sheet: Figure 1h
iteration times	G4_subtype	Ratios of observed versus expected polymorphic sites	promoter_groups	hue
0	NonG4	0.99709	0.2kb promoter	All-pG4
1	NonG4	0.985927	0.2kb promoter	All-pG4
2	NonG4	0.951314	0.2kb promoter	All-pG4
3	NonG4	0.99365	0.2kb promoter	All-pG4
4	NonG4	0.95138	0.2kb promoter	All-pG4
5	NonG4	0.956867	0.2kb promoter	All-pG4
6	NonG4	0.985338	0.2kb promoter	All-pG4
7	NonG4	0.993271	0.2kb promoter	All-pG4
8	NonG4	0.985547	0.2kb promoter	All-pG4
9	NonG4	1.02029	0.2kb promoter	All-pG4
10	NonG4	0.99218	0.2kb promoter	All-pG4
11	NonG4	0.962266	0.2kb promoter	All-pG4
12	NonG4	0.968754	0.2kb promoter	All-pG4
13	NonG4	0.988664	0.2kb promoter	All-pG4
14	NonG4	0.979129	0.2kb promoter	All-pG4
15	NonG4	1.02156	0.2kb promoter	All-pG4
16	NonG4	0.997795	0.2kb promoter	All-pG4
17	NonG4	0.952439	0.2kb promoter	All-pG4
18	NonG4	0.95987	0.2kb promoter	All-pG4
19	NonG4	0.963902	0.2kb promoter	All-pG4
20	NonG4	0.986682	0.2kb promoter	All-pG4
21	NonG4	0.963748	0.2kb promoter	All-pG4
22	NonG4	1.00437	0.2kb promoter	All-pG4
23	NonG4	0.958552	0.2kb promoter	All-pG4
24	NonG4	1.03573	0.2kb promoter	All-pG4
25	NonG4	0.936881	0.2kb promoter	All-pG4
26	NonG4	0.976	0.2kb promoter	All-pG4
27	NonG4	0.946785	0.2kb promoter	All-pG4
28	NonG4	1.01009	0.2kb promoter	All-pG4
29	NonG4	0.941206	0.2kb promoter	All-pG4
30	NonG4	0.993548	0.2kb promoter	All-pG4
31	NonG4	1.08567	0.2kb promoter	All-pG4
32	NonG4	0.953076	0.2kb promoter	All-pG4
33	NonG4	0.977257	0.2kb promoter	All-pG4
34	NonG4	0.971616	0.2kb promoter	All-pG4
35	NonG4	0.975633	0.2kb promoter	All-pG4
36	NonG4	0.929147	0.2kb promoter	All-pG4
37	NonG4	0.970268	0.2kb promoter	All-pG4
38	NonG4	1.00673	0.2kb promoter	All-pG4
39	NonG4	0.962482	0.2kb promoter	All-pG4
40	NonG4	1.02177	0.2kb promoter	All-pG4
41	NonG4	0.962227	0.2kb promoter	All-pG4
42	NonG4	0.928455	0.2kb promoter	All-pG4
43	NonG4	0.938334	0.2kb promoter	All-pG4
44	NonG4	0.986716	0.2kb promoter	All-pG4
45	NonG4	0.970058	0.2kb promoter	All-pG4
46	NonG4	0.938698	0.2kb promoter	All-pG4
47	NonG4	0.928834	0.2kb promoter	All-pG4
48	NonG4	0.979822	0.2kb promoter	All-pG4
49	NonG4	0.956703	0.2kb promoter	All-pG4
50	NonG4	1.00285	0.2kb promoter	All-pG4
51	NonG4	0.960041	0.2kb promoter	All-pG4
52	NonG4	0.996784	0.2kb promoter	All-pG4
53	NonG4	0.971754	0.2kb promoter	All-pG4
54	NonG4	1.00515	0.2kb promoter	All-pG4
55	NonG4	0.99458	0.2kb promoter	All-pG4
56	NonG4	0.949979	0.2kb promoter	All-pG4
57	NonG4	0.962246	0.2kb promoter	All-pG4
58	NonG4	0.93255	0.2kb promoter	All-pG4
59	NonG4	1.0016	0.2kb promoter	All-pG4
60	NonG4	0.958584	0.2kb promoter	All-pG4
61	NonG4	0.960802	0.2kb promoter	All-pG4
62	NonG4	0.964634	0.2kb promoter	All-pG4
63	NonG4	0.960227	0.2kb promoter	All-pG4
64	NonG4	0.972873	0.2kb promoter	All-pG4
65	NonG4	0.99664	0.2kb promoter	All-pG4
66	NonG4	0.936517	0.2kb promoter	All-pG4
67	NonG4	0.976838	0.2kb promoter	All-pG4
68	NonG4	0.951697	0.2kb promoter	All-pG4
69	NonG4	0.970664	0.2kb promoter	All-pG4
70	NonG4	0.997913	0.2kb promoter	All-pG4
71	NonG4	0.996564	0.2kb promoter	All-pG4
72	NonG4	1.001	0.2kb promoter	All-pG4
73	NonG4	0.951023	0.2kb promoter	All-pG4
74	NonG4	1.00095	0.2kb promoter	All-pG4
75	NonG4	1.01564	0.2kb promoter	All-pG4
76	NonG4	0.957576	0.2kb promoter	All-pG4
77	NonG4	0.994299	0.2kb promoter	All-pG4
78	NonG4	1.02198	0.2kb promoter	All-pG4
79	NonG4	0.955532	0.2kb promoter	All-pG4
80	NonG4	0.966279	0.2kb promoter	All-pG4
81	NonG4	0.919836	0.2kb promoter	All-pG4
82	NonG4	0.953139	0.2kb promoter	All-pG4
83	NonG4	1.01104	0.2kb promoter	All-pG4
84	NonG4	0.967574	0.2kb promoter	All-pG4
85	NonG4	1.00097	0.2kb promoter	All-pG4
86	NonG4	1.00098	0.2kb promoter	All-pG4
87	NonG4	0.955676	0.2kb promoter	All-pG4
88	NonG4	0.968043	0.2kb promoter	All-pG4
89	NonG4	1.01576	0.2kb promoter	All-pG4
90	NonG4	0.994327	0.2kb promoter	All-pG4
91	NonG4	0.974722	0.2kb promoter	All-pG4
92	NonG4	0.928673	0.2kb promoter	All-pG4
93	NonG4	0.937082	0.2kb promoter	All-pG4
94	NonG4	0.963598	0.2kb promoter	All-pG4
95	NonG4	0.972061	0.2kb promoter	All-pG4
96	NonG4	0.95183	0.2kb promoter	All-pG4
97	NonG4	0.992301	0.2kb promoter	All-pG4
98	NonG4	1.00189	0.2kb promoter	All-pG4
99	NonG4	0.952054	0.2kb promoter	All-pG4
100	NonG4	0.937122	0.2kb promoter	All-pG4
101	NonG4	1.00579	0.2kb promoter	All-pG4
102	NonG4	1.03191	0.2kb promoter	All-pG4
103	NonG4	0.964929	0.2kb promoter	All-pG4
104	NonG4	0.96411	0.2kb promoter	All-pG4
105	NonG4	0.973042	0.2kb promoter	All-pG4
106	NonG4	0.951207	0.2kb promoter	All-pG4
107	NonG4	0.982629	0.2kb promoter	All-pG4
108	NonG4	0.974229	0.2kb promoter	All-pG4
109	NonG4	0.916009	0.2kb promoter	All-pG4
110	NonG4	0.988178	0.2kb promoter	All-pG4
111	NonG4	1.02188	0.2kb promoter	All-pG4
112	NonG4	0.98703	0.2kb promoter	All-pG4
113	NonG4	0.984488	0.2kb promoter	All-pG4
114	NonG4	0.927403	0.2kb promoter	All-pG4
115	NonG4	0.991118	0.2kb promoter	All-pG4
116	NonG4	0.970402	0.2kb promoter	All-pG4
117	NonG4	0.975868	0.2kb promoter	All-pG4
118	NonG4	1.00559	0.2kb promoter	All-pG4
119	NonG4	0.939215	0.2kb promoter	All-pG4
120	NonG4	1.03601	0.2kb promoter	All-pG4
121	NonG4	1.02001	0.2kb promoter	All-pG4
122	NonG4	0.976448	0.2kb promoter	All-pG4
123	NonG4	0.965195	0.2kb promoter	All-pG4
124	NonG4	0.976258	0.2kb promoter	All-pG4
125	NonG4	1.00839	0.2kb promoter	All-pG4
126	NonG4	1.03893	0.2kb promoter	All-pG4
127	NonG4	0.923507	0.2kb promoter	All-pG4
128	NonG4	0.953859	0.2kb promoter	All-pG4
129	NonG4	0.985302	0.2kb promoter	All-pG4
130	NonG4	0.952121	0.2kb promoter	All-pG4
131	NonG4	0.970801	0.2kb promoter	All-pG4
132	NonG4	0.989655	0.2kb promoter	All-pG4
133	NonG4	0.943935	0.2kb promoter	All-pG4
134	NonG4	0.990068	0.2kb promoter	All-pG4
135	NonG4	1.02481	0.2kb promoter	All-pG4
136	NonG4	0.955121	0.2kb promoter	All-pG4
137	NonG4	0.937383	0.2kb promoter	All-pG4
138	NonG4	0.94905	0.2kb promoter	All-pG4
139	NonG4	0.931871	0.2kb promoter	All-pG4
140	NonG4	0.996546	0.2kb promoter	All-pG4
141	NonG4	0.983959	0.2kb promoter	All-pG4
142	NonG4	0.966319	0.2kb promoter	All-pG4
143	NonG4	0.942783	0.2kb promoter	All-pG4
144	NonG4	1.01761	0.2kb promoter	All-pG4
145	NonG4	0.974779	0.2kb promoter	All-pG4
146	NonG4	0.953643	0.2kb promoter	All-pG4
147	NonG4	0.937615	0.2kb promoter	All-pG4
148	NonG4	0.946571	0.2kb promoter	All-pG4
149	NonG4	0.965329	0.2kb promoter	All-pG4
150	NonG4	0.937705	0.2kb promoter	All-pG4
151	NonG4	0.931747	0.2kb promoter	All-pG4
152	NonG4	0.928098	0.2kb promoter	All-pG4
153	NonG4	0.978729	0.2kb promoter	All-pG4
154	NonG4	0.96776	0.2kb promoter	All-pG4
155	NonG4	0.952649	0.2kb promoter	All-pG4
156	NonG4	0.913565	0.2kb promoter	All-pG4
157	NonG4	0.959651	0.2kb promoter	All-pG4
158	NonG4	0.973495	0.2kb promoter	All-pG4
159	NonG4	0.941723	0.2kb promoter	All-pG4
160	NonG4	0.976283	0.2kb promoter	All-pG4
161	NonG4	0.936537	0.2kb promoter	All-pG4
162	NonG4	0.972024	0.2kb promoter	All-pG4
163	NonG4	0.996629	0.2kb promoter	All-pG4
164	NonG4	1.00158	0.2kb promoter	All-pG4
165	NonG4	0.976642	0.2kb promoter	All-pG4
166	NonG4	0.952697	0.2kb promoter	All-pG4
167	NonG4	1.03768	0.2kb promoter	All-pG4
168	NonG4	0.997243	0.2kb promoter	All-pG4
169	NonG4	0.966279	0.2kb promoter	All-pG4
170	NonG4	0.974957	0.2kb promoter	All-pG4
171	NonG4	0.962354	0.2kb promoter	All-pG4
172	NonG4	0.970922	0.2kb promoter	All-pG4
173	NonG4	0.984868	0.2kb promoter	All-pG4
174	NonG4	0.912116	0.2kb promoter	All-pG4
175	NonG4	0.962236	0.2kb promoter	All-pG4
176	NonG4	0.942909	0.2kb promoter	All-pG4
177	NonG4	0.927841	0.2kb promoter	All-pG4
178	NonG4	0.982172	0.2kb promoter	All-pG4
179	NonG4	0.992267	0.2kb promoter	All-pG4
180	NonG4	0.97266	0.2kb promoter	All-pG4
181	NonG4	0.987645	0.2kb promoter	All-pG4
182	NonG4	0.939682	0.2kb promoter	All-pG4
183	NonG4	0.978811	0.2kb promoter	All-pG4
184	NonG4	0.956088	0.2kb promoter	All-pG4
185	NonG4	0.985345	0.2kb promoter	All-pG4
186	NonG4	0.985876	0.2kb promoter	All-pG4
187	NonG4	0.900467	0.2kb promoter	All-pG4
188	NonG4	0.98541	0.2kb promoter	All-pG4
189	NonG4	0.989932	0.2kb promoter	All-pG4
190	NonG4	1.00461	0.2kb promoter	All-pG4
191	NonG4	0.9319	0.2kb promoter	All-pG4
192	NonG4	0.995717	0.2kb promoter	All-pG4
193	NonG4	0.948097	0.2kb promoter	All-pG4
194	NonG4	0.925687	0.2kb promoter	All-pG4
195	NonG4	0.986105	0.2kb promoter	All-pG4
196	NonG4	1.00048	0.2kb promoter	All-pG4
197	NonG4	0.969349	0.2kb promoter	All-pG4
198	NonG4	1.03974	0.2kb promoter	All-pG4
199	NonG4	0.983388	0.2kb promoter	All-pG4
200	NonG4	0.94422	0.2kb promoter	All-pG4
201	NonG4	0.911	0.2kb promoter	All-pG4
202	NonG4	0.969843	0.2kb promoter	All-pG4
203	NonG4	1.01064	0.2kb promoter	All-pG4
204	NonG4	0.970935	0.2kb promoter	All-pG4
205	NonG4	0.991438	0.2kb promoter	All-pG4
206	NonG4	0.979979	0.2kb promoter	All-pG4
207	NonG4	0.913798	0.2kb promoter	All-pG4
208	NonG4	0.976677	0.2kb promoter	All-pG4
209	NonG4	1.02448	0.2kb promoter	All-pG4
210	NonG4	0.990712	0.2kb promoter	All-pG4
211	NonG4	0.974755	0.2kb promoter	All-pG4
212	NonG4	1.01812	0.2kb promoter	All-pG4
213	NonG4	0.951556	0.2kb promoter	All-pG4
214	NonG4	1.00159	0.2kb promoter	All-pG4
215	NonG4	0.952645	0.2kb promoter	All-pG4
216	NonG4	1.00251	0.2kb promoter	All-pG4
217	NonG4	0.989458	0.2kb promoter	All-pG4
218	NonG4	0.93965	0.2kb promoter	All-pG4
219	NonG4	0.983616	0.2kb promoter	All-pG4
220	NonG4	0.977017	0.2kb promoter	All-pG4
221	NonG4	0.924928	0.2kb promoter	All-pG4
222	NonG4	0.981421	0.2kb promoter	All-pG4
223	NonG4	0.971249	0.2kb promoter	All-pG4
224	NonG4	0.966161	0.2kb promoter	All-pG4
225	NonG4	0.917313	0.2kb promoter	All-pG4
226	NonG4	0.963654	0.2kb promoter	All-pG4
227	NonG4	0.987655	0.2kb promoter	All-pG4
228	NonG4	0.994326	0.2kb promoter	All-pG4
229	NonG4	0.972941	0.2kb promoter	All-pG4
230	NonG4	0.957287	0.2kb promoter	All-pG4
231	NonG4	0.999387	0.2kb promoter	All-pG4
232	NonG4	1.01002	0.2kb promoter	All-pG4
233	NonG4	0.985099	0.2kb promoter	All-pG4
234	NonG4	0.983655	0.2kb promoter	All-pG4
235	NonG4	0.937169	0.2kb promoter	All-pG4
236	NonG4	0.936732	0.2kb promoter	All-pG4
237	NonG4	1.00472	0.2kb promoter	All-pG4
238	NonG4	0.945946	0.2kb promoter	All-pG4
239	NonG4	0.981926	0.2kb promoter	All-pG4
240	NonG4	0.960409	0.2kb promoter	All-pG4
241	NonG4	0.945204	0.2kb promoter	All-pG4
242	NonG4	0.974598	0.2kb promoter	All-pG4
243	NonG4	1.01614	0.2kb promoter	All-pG4
244	NonG4	1.02229	0.2kb promoter	All-pG4
245	NonG4	1.00674	0.2kb promoter	All-pG4
246	NonG4	0.954095	0.2kb promoter	All-pG4
247	NonG4	0.93103	0.2kb promoter	All-pG4
248	NonG4	0.972955	0.2kb promoter	All-pG4
249	NonG4	0.99173	0.2kb promoter	All-pG4
250	NonG4	0.984278	0.2kb promoter	All-pG4
251	NonG4	0.999193	0.2kb promoter	All-pG4
252	NonG4	0.94001	0.2kb promoter	All-pG4
253	NonG4	0.986849	0.2kb promoter	All-pG4
254	NonG4	0.991096	0.2kb promoter	All-pG4
255	NonG4	0.977593	0.2kb promoter	All-pG4
256	NonG4	0.976973	0.2kb promoter	All-pG4
257	NonG4	1.0207	0.2kb promoter	All-pG4
258	NonG4	0.97494	0.2kb promoter	All-pG4
259	NonG4	0.992405	0.2kb promoter	All-pG4
260	NonG4	0.983688	0.2kb promoter	All-pG4
261	NonG4	0.954583	0.2kb promoter	All-pG4
262	NonG4	0.966264	0.2kb promoter	All-pG4
263	NonG4	0.921774	0.2kb promoter	All-pG4
264	NonG4	0.932507	0.2kb promoter	All-pG4
265	NonG4	0.960354	0.2kb promoter	All-pG4
266	NonG4	0.955542	0.2kb promoter	All-pG4
267	NonG4	0.909797	0.2kb promoter	All-pG4
268	NonG4	0.910679	0.2kb promoter	All-pG4
269	NonG4	0.973946	0.2kb promoter	All-pG4
270	NonG4	0.954289	0.2kb promoter	All-pG4
271	NonG4	0.92526	0.2kb promoter	All-pG4
272	NonG4	0.966833	0.2kb promoter	All-pG4
273	NonG4	0.960706	0.2kb promoter	All-pG4
274	NonG4	0.953718	0.2kb promoter	All-pG4
275	NonG4	1.00606	0.2kb promoter	All-pG4
276	NonG4	0.92251	0.2kb promoter	All-pG4
277	NonG4	0.977462	0.2kb promoter	All-pG4
278	NonG4	0.957176	0.2kb promoter	All-pG4
279	NonG4	0.92353	0.2kb promoter	All-pG4
280	NonG4	0.950771	0.2kb promoter	All-pG4
281	NonG4	0.989424	0.2kb promoter	All-pG4
282	NonG4	0.995173	0.2kb promoter	All-pG4
283	NonG4	0.945104	0.2kb promoter	All-pG4
284	NonG4	0.966419	0.2kb promoter	All-pG4
285	NonG4	0.893202	0.2kb promoter	All-pG4
286	NonG4	0.932777	0.2kb promoter	All-pG4
287	NonG4	0.963612	0.2kb promoter	All-pG4
288	NonG4	1.00886	0.2kb promoter	All-pG4
289	NonG4	0.948241	0.2kb promoter	All-pG4
290	NonG4	0.97253	0.2kb promoter	All-pG4
291	NonG4	0.974281	0.2kb promoter	All-pG4
292	NonG4	1.00311	0.2kb promoter	All-pG4
293	NonG4	0.968954	0.2kb promoter	All-pG4
294	NonG4	0.95664	0.2kb promoter	All-pG4
295	NonG4	0.998274	0.2kb promoter	All-pG4
296	NonG4	0.981789	0.2kb promoter	All-pG4
297	NonG4	1.01939	0.2kb promoter	All-pG4
298	NonG4	0.929703	0.2kb promoter	All-pG4
299	NonG4	0.998025	0.2kb promoter	All-pG4
300	NonG4	0.918248	0.2kb promoter	All-pG4
301	NonG4	0.924017	0.2kb promoter	All-pG4
302	NonG4	0.933166	0.2kb promoter	All-pG4
303	NonG4	1.03044	0.2kb promoter	All-pG4
304	NonG4	0.988944	0.2kb promoter	All-pG4
305	NonG4	0.977579	0.2kb promoter	All-pG4
306	NonG4	0.947159	0.2kb promoter	All-pG4
307	NonG4	0.93648	0.2kb promoter	All-pG4
308	NonG4	0.954612	0.2kb promoter	All-pG4
309	NonG4	0.920964	0.2kb promoter	All-pG4
310	NonG4	1.00323	0.2kb promoter	All-pG4
311	NonG4	0.937422	0.2kb promoter	All-pG4
312	NonG4	0.970006	0.2kb promoter	All-pG4
313	NonG4	0.933756	0.2kb promoter	All-pG4
314	NonG4	0.950976	0.2kb promoter	All-pG4
315	NonG4	0.920016	0.2kb promoter	All-pG4
316	NonG4	0.986102	0.2kb promoter	All-pG4
317	NonG4	0.963265	0.2kb promoter	All-pG4
318	NonG4	0.976749	0.2kb promoter	All-pG4
319	NonG4	0.990047	0.2kb promoter	All-pG4
320	NonG4	0.967599	0.2kb promoter	All-pG4
321	NonG4	0.95146	0.2kb promoter	All-pG4
322	NonG4	0.934281	0.2kb promoter	All-pG4
323	NonG4	1.0108	0.2kb promoter	All-pG4
324	NonG4	0.931584	0.2kb promoter	All-pG4
325	NonG4	0.959314	0.2kb promoter	All-pG4
326	NonG4	0.984396	0.2kb promoter	All-pG4
327	NonG4	0.984737	0.2kb promoter	All-pG4
328	NonG4	0.982587	0.2kb promoter	All-pG4
329	NonG4	0.948401	0.2kb promoter	All-pG4
330	NonG4	0.960955	0.2kb promoter	All-pG4
331	NonG4	1.01714	0.2kb promoter	All-pG4
332	NonG4	1.00291	0.2kb promoter	All-pG4
333	NonG4	0.915517	0.2kb promoter	All-pG4
334	NonG4	0.980313	0.2kb promoter	All-pG4
335	NonG4	0.973117	0.2kb promoter	All-pG4
336	NonG4	0.979501	0.2kb promoter	All-pG4
337	NonG4	0.946749	0.2kb promoter	All-pG4
338	NonG4	1.00064	0.2kb promoter	All-pG4
339	NonG4	1.00638	0.2kb promoter	All-pG4
340	NonG4	1.00546	0.2kb promoter	All-pG4
341	NonG4	0.948537	0.2kb promoter	All-pG4
342	NonG4	1.00742	0.2kb promoter	All-pG4
343	NonG4	0.972486	0.2kb promoter	All-pG4
344	NonG4	0.938289	0.2kb promoter	All-pG4
345	NonG4	0.933321	0.2kb promoter	All-pG4
346	NonG4	0.922575	0.2kb promoter	All-pG4
347	NonG4	0.958176	0.2kb promoter	All-pG4
348	NonG4	0.969424	0.2kb promoter	All-pG4
349	NonG4	0.974635	0.2kb promoter	All-pG4
350	NonG4	0.981018	0.2kb promoter	All-pG4
351	NonG4	0.973802	0.2kb promoter	All-pG4
352	NonG4	1.00471	0.2kb promoter	All-pG4
353	NonG4	0.944545	0.2kb promoter	All-pG4
354	NonG4	0.97637	0.2kb promoter	All-pG4
355	NonG4	0.950572	0.2kb promoter	All-pG4
356	NonG4	0.938106	0.2kb promoter	All-pG4
357	NonG4	0.948575	0.2kb promoter	All-pG4
358	NonG4	0.978783	0.2kb promoter	All-pG4
359	NonG4	1.00614	0.2kb promoter	All-pG4
360	NonG4	0.973287	0.2kb promoter	All-pG4
361	NonG4	0.948755	0.2kb promoter	All-pG4
362	NonG4	0.930503	0.2kb promoter	All-pG4
363	NonG4	0.974429	0.2kb promoter	All-pG4
364	NonG4	0.989597	0.2kb promoter	All-pG4
365	NonG4	0.961705	0.2kb promoter	All-pG4
366	NonG4	0.954436	0.2kb promoter	All-pG4
367	NonG4	0.929297	0.2kb promoter	All-pG4
368	NonG4	0.989956	0.2kb promoter	All-pG4
369	NonG4	0.973878	0.2kb promoter	All-pG4
370	NonG4	1.0422	0.2kb promoter	All-pG4
371	NonG4	0.996388	0.2kb promoter	All-pG4
372	NonG4	0.989913	0.2kb promoter	All-pG4
373	NonG4	0.954845	0.2kb promoter	All-pG4
374	NonG4	0.992579	0.2kb promoter	All-pG4
375	NonG4	0.96547	0.2kb promoter	All-pG4
376	NonG4	0.983317	0.2kb promoter	All-pG4
377	NonG4	0.985145	0.2kb promoter	All-pG4
378	NonG4	0.978827	0.2kb promoter	All-pG4
379	NonG4	0.955603	0.2kb promoter	All-pG4
380	NonG4	1.01379	0.2kb promoter	All-pG4
381	NonG4	1.01002	0.2kb promoter	All-pG4
382	NonG4	0.979375	0.2kb promoter	All-pG4
383	NonG4	0.99212	0.2kb promoter	All-pG4
384	NonG4	0.939115	0.2kb promoter	All-pG4
385	NonG4	0.994135	0.2kb promoter	All-pG4
386	NonG4	0.973329	0.2kb promoter	All-pG4
387	NonG4	0.952775	0.2kb promoter	All-pG4
388	NonG4	0.943028	0.2kb promoter	All-pG4
389	NonG4	0.988873	0.2kb promoter	All-pG4
390	NonG4	1.01905	0.2kb promoter	All-pG4
391	NonG4	0.963953	0.2kb promoter	All-pG4
392	NonG4	0.951457	0.2kb promoter	All-pG4
393	NonG4	0.927452	0.2kb promoter	All-pG4
394	NonG4	0.963879	0.2kb promoter	All-pG4
395	NonG4	0.981622	0.2kb promoter	All-pG4
396	NonG4	0.915755	0.2kb promoter	All-pG4
397	NonG4	0.959695	0.2kb promoter	All-pG4
398	NonG4	0.961295	0.2kb promoter	All-pG4
399	NonG4	0.950376	0.2kb promoter	All-pG4
400	NonG4	0.913542	0.2kb promoter	All-pG4
401	NonG4	0.962878	0.2kb promoter	All-pG4
402	NonG4	0.922994	0.2kb promoter	All-pG4
403	NonG4	0.948508	0.2kb promoter	All-pG4
404	NonG4	1.02857	0.2kb promoter	All-pG4
405	NonG4	0.988749	0.2kb promoter	All-pG4
406	NonG4	0.997834	0.2kb promoter	All-pG4
407	NonG4	0.951212	0.2kb promoter	All-pG4
408	NonG4	0.948419	0.2kb promoter	All-pG4
409	NonG4	0.960639	0.2kb promoter	All-pG4
410	NonG4	0.991465	0.2kb promoter	All-pG4
411	NonG4	0.938212	0.2kb promoter	All-pG4
412	NonG4	1.03702	0.2kb promoter	All-pG4
413	NonG4	0.990589	0.2kb promoter	All-pG4
414	NonG4	0.982977	0.2kb promoter	All-pG4
415	NonG4	0.934547	0.2kb promoter	All-pG4
416	NonG4	0.955115	0.2kb promoter	All-pG4
417	NonG4	1.00575	0.2kb promoter	All-pG4
418	NonG4	0.971319	0.2kb promoter	All-pG4
419	NonG4	0.985881	0.2kb promoter	All-pG4
420	NonG4	0.920357	0.2kb promoter	All-pG4
421	NonG4	0.978423	0.2kb promoter	All-pG4
422	NonG4	0.990934	0.2kb promoter	All-pG4
423	NonG4	0.959484	0.2kb promoter	All-pG4
424	NonG4	0.985636	0.2kb promoter	All-pG4
425	NonG4	0.99881	0.2kb promoter	All-pG4
426	NonG4	1.03398	0.2kb promoter	All-pG4
427	NonG4	0.990283	0.2kb promoter	All-pG4
428	NonG4	0.967434	0.2kb promoter	All-pG4
429	NonG4	0.970987	0.2kb promoter	All-pG4
430	NonG4	0.921261	0.2kb promoter	All-pG4
431	NonG4	0.955097	0.2kb promoter	All-pG4
432	NonG4	0.991301	0.2kb promoter	All-pG4
433	NonG4	0.946798	0.2kb promoter	All-pG4
434	NonG4	0.947465	0.2kb promoter	All-pG4
435	NonG4	0.936136	0.2kb promoter	All-pG4
436	NonG4	1.00169	0.2kb promoter	All-pG4
437	NonG4	0.983002	0.2kb promoter	All-pG4
438	NonG4	0.959228	0.2kb promoter	All-pG4
439	NonG4	0.95498	0.2kb promoter	All-pG4
440	NonG4	1.02198	0.2kb promoter	All-pG4
441	NonG4	1.02633	0.2kb promoter	All-pG4
442	NonG4	0.99715	0.2kb promoter	All-pG4
443	NonG4	0.987492	0.2kb promoter	All-pG4
444	NonG4	0.938703	0.2kb promoter	All-pG4
445	NonG4	1.03172	0.2kb promoter	All-pG4
446	NonG4	1.00011	0.2kb promoter	All-pG4
447	NonG4	0.960996	0.2kb promoter	All-pG4
448	NonG4	0.974231	0.2kb promoter	All-pG4
449	NonG4	0.940163	0.2kb promoter	All-pG4
450	NonG4	0.955154	0.2kb promoter	All-pG4
451	NonG4	0.939816	0.2kb promoter	All-pG4
452	NonG4	0.95826	0.2kb promoter	All-pG4
453	NonG4	0.953341	0.2kb promoter	All-pG4
454	NonG4	0.938571	0.2kb promoter	All-pG4
455	NonG4	0.993603	0.2kb promoter	All-pG4
456	NonG4	0.951841	0.2kb promoter	All-pG4
457	NonG4	0.99294	0.2kb promoter	All-pG4
458	NonG4	1.02209	0.2kb promoter	All-pG4
459	NonG4	0.987931	0.2kb promoter	All-pG4
460	NonG4	0.972361	0.2kb promoter	All-pG4
461	NonG4	1.00443	0.2kb promoter	All-pG4
462	NonG4	0.955207	0.2kb promoter	All-pG4
463	NonG4	1.01204	0.2kb promoter	All-pG4
464	NonG4	0.958742	0.2kb promoter	All-pG4
465	NonG4	0.956201	0.2kb promoter	All-pG4
466	NonG4	0.982203	0.2kb promoter	All-pG4
467	NonG4	1.02608	0.2kb promoter	All-pG4
468	NonG4	0.932312	0.2kb promoter	All-pG4
469	NonG4	0.990683	0.2kb promoter	All-pG4
470	NonG4	0.982537	0.2kb promoter	All-pG4
471	NonG4	1.02279	0.2kb promoter	All-pG4
472	NonG4	0.98655	0.2kb promoter	All-pG4
473	NonG4	0.976114	0.2kb promoter	All-pG4
474	NonG4	0.946246	0.2kb promoter	All-pG4
475	NonG4	0.950582	0.2kb promoter	All-pG4
476	NonG4	0.93106	0.2kb promoter	All-pG4
477	NonG4	0.959739	0.2kb promoter	All-pG4
478	NonG4	0.983583	0.2kb promoter	All-pG4
479	NonG4	0.949756	0.2kb promoter	All-pG4
480	NonG4	0.965012	0.2kb promoter	All-pG4
481	NonG4	0.986523	0.2kb promoter	All-pG4
482	NonG4	0.992413	0.2kb promoter	All-pG4
483	NonG4	0.981459	0.2kb promoter	All-pG4
484	NonG4	1.00034	0.2kb promoter	All-pG4
485	NonG4	0.95471	0.2kb promoter	All-pG4
486	NonG4	0.932481	0.2kb promoter	All-pG4
487	NonG4	0.968038	0.2kb promoter	All-pG4
488	NonG4	0.976708	0.2kb promoter	All-pG4
489	NonG4	0.943979	0.2kb promoter	All-pG4
490	NonG4	0.927764	0.2kb promoter	All-pG4
491	NonG4	0.95793	0.2kb promoter	All-pG4
492	NonG4	0.976299	0.2kb promoter	All-pG4
493	NonG4	0.997688	0.2kb promoter	All-pG4
494	NonG4	0.953641	0.2kb promoter	All-pG4
495	NonG4	0.979481	0.2kb promoter	All-pG4
496	NonG4	0.971658	0.2kb promoter	All-pG4
497	NonG4	0.950773	0.2kb promoter	All-pG4
498	NonG4	0.991605	0.2kb promoter	All-pG4
499	NonG4	0.955148	0.2kb promoter	All-pG4
500	NonG4	0.953388	0.2kb promoter	All-pG4
501	NonG4	0.983947	0.2kb promoter	All-pG4
502	NonG4	0.956792	0.2kb promoter	All-pG4
503	NonG4	0.989118	0.2kb promoter	All-pG4
504	NonG4	0.957447	0.2kb promoter	All-pG4
505	NonG4	1.01541	0.2kb promoter	All-pG4
506	NonG4	0.943029	0.2kb promoter	All-pG4
507	NonG4	0.968965	0.2kb promoter	All-pG4
508	NonG4	0.976428	0.2kb promoter	All-pG4
509	NonG4	1.01551	0.2kb promoter	All-pG4
510	NonG4	1.00217	0.2kb promoter	All-pG4
511	NonG4	0.973113	0.2kb promoter	All-pG4
512	NonG4	0.991591	0.2kb promoter	All-pG4
513	NonG4	1.00581	0.2kb promoter	All-pG4
514	NonG4	0.918187	0.2kb promoter	All-pG4
515	NonG4	0.963877	0.2kb promoter	All-pG4
516	NonG4	0.958052	0.2kb promoter	All-pG4
517	NonG4	0.973453	0.2kb promoter	All-pG4
518	NonG4	1.0192	0.2kb promoter	All-pG4
519	NonG4	0.946767	0.2kb promoter	All-pG4
520	NonG4	0.94837	0.2kb promoter	All-pG4
521	NonG4	0.999309	0.2kb promoter	All-pG4
522	NonG4	0.985838	0.2kb promoter	All-pG4
523	NonG4	1.02251	0.2kb promoter	All-pG4
524	NonG4	0.957953	0.2kb promoter	All-pG4
525	NonG4	1.01173	0.2kb promoter	All-pG4
526	NonG4	0.938384	0.2kb promoter	All-pG4
527	NonG4	0.956652	0.2kb promoter	All-pG4
528	NonG4	0.944426	0.2kb promoter	All-pG4
529	NonG4	0.985311	0.2kb promoter	All-pG4
530	NonG4	1.00468	0.2kb promoter	All-pG4
531	NonG4	0.979223	0.2kb promoter	All-pG4
532	NonG4	1.05119	0.2kb promoter	All-pG4
533	NonG4	0.879444	0.2kb promoter	All-pG4
534	NonG4	0.999471	0.2kb promoter	All-pG4
535	NonG4	0.996151	0.2kb promoter	All-pG4
536	NonG4	0.947764	0.2kb promoter	All-pG4
537	NonG4	0.999219	0.2kb promoter	All-pG4
538	NonG4	1.04422	0.2kb promoter	All-pG4
539	NonG4	1.00457	0.2kb promoter	All-pG4
540	NonG4	0.983318	0.2kb promoter	All-pG4
541	NonG4	1.0755	0.2kb promoter	All-pG4
542	NonG4	0.941434	0.2kb promoter	All-pG4
543	NonG4	1.00521	0.2kb promoter	All-pG4
544	NonG4	1.00552	0.2kb promoter	All-pG4
545	NonG4	1.01089	0.2kb promoter	All-pG4
546	NonG4	0.97074	0.2kb promoter	All-pG4
547	NonG4	0.998757	0.2kb promoter	All-pG4
548	NonG4	0.930126	0.2kb promoter	All-pG4
549	NonG4	0.971816	0.2kb promoter	All-pG4
550	NonG4	0.983117	0.2kb promoter	All-pG4
551	NonG4	0.986154	0.2kb promoter	All-pG4
552	NonG4	0.949655	0.2kb promoter	All-pG4
553	NonG4	0.996836	0.2kb promoter	All-pG4
554	NonG4	0.977401	0.2kb promoter	All-pG4
555	NonG4	0.99746	0.2kb promoter	All-pG4
556	NonG4	0.973036	0.2kb promoter	All-pG4
557	NonG4	0.932163	0.2kb promoter	All-pG4
558	NonG4	0.95334	0.2kb promoter	All-pG4
559	NonG4	0.943744	0.2kb promoter	All-pG4
560	NonG4	0.973244	0.2kb promoter	All-pG4
561	NonG4	0.976686	0.2kb promoter	All-pG4
562	NonG4	0.947355	0.2kb promoter	All-pG4
563	NonG4	0.942997	0.2kb promoter	All-pG4
564	NonG4	1.02688	0.2kb promoter	All-pG4
565	NonG4	0.987943	0.2kb promoter	All-pG4
566	NonG4	0.960569	0.2kb promoter	All-pG4
567	NonG4	0.939255	0.2kb promoter	All-pG4
568	NonG4	0.998536	0.2kb promoter	All-pG4
569	NonG4	0.954379	0.2kb promoter	All-pG4
570	NonG4	1.01739	0.2kb promoter	All-pG4
571	NonG4	0.999345	0.2kb promoter	All-pG4
572	NonG4	0.983346	0.2kb promoter	All-pG4
573	NonG4	0.995807	0.2kb promoter	All-pG4
574	NonG4	0.947215	0.2kb promoter	All-pG4
575	NonG4	0.95381	0.2kb promoter	All-pG4
576	NonG4	0.937863	0.2kb promoter	All-pG4
577	NonG4	0.94109	0.2kb promoter	All-pG4
578	NonG4	0.963311	0.2kb promoter	All-pG4
579	NonG4	0.963939	0.2kb promoter	All-pG4
580	NonG4	0.980551	0.2kb promoter	All-pG4
581	NonG4	0.950726	0.2kb promoter	All-pG4
582	NonG4	1.03974	0.2kb promoter	All-pG4
583	NonG4	0.999209	0.2kb promoter	All-pG4
584	NonG4	0.943705	0.2kb promoter	All-pG4
585	NonG4	0.978798	0.2kb promoter	All-pG4
586	NonG4	0.90549	0.2kb promoter	All-pG4
587	NonG4	0.983499	0.2kb promoter	All-pG4
588	NonG4	0.964106	0.2kb promoter	All-pG4
589	NonG4	1.05736	0.2kb promoter	All-pG4
590	NonG4	0.935907	0.2kb promoter	All-pG4
591	NonG4	0.98997	0.2kb promoter	All-pG4
592	NonG4	0.977209	0.2kb promoter	All-pG4
593	NonG4	0.983757	0.2kb promoter	All-pG4
594	NonG4	0.938451	0.2kb promoter	All-pG4
595	NonG4	0.992391	0.2kb promoter	All-pG4
596	NonG4	0.954836	0.2kb promoter	All-pG4
597	NonG4	0.968281	0.2kb promoter	All-pG4
598	NonG4	0.976082	0.2kb promoter	All-pG4
599	NonG4	0.967884	0.2kb promoter	All-pG4
600	NonG4	1.02839	0.2kb promoter	All-pG4
601	NonG4	0.898911	0.2kb promoter	All-pG4
602	NonG4	1.01826	0.2kb promoter	All-pG4
603	NonG4	0.988279	0.2kb promoter	All-pG4
604	NonG4	0.973436	0.2kb promoter	All-pG4
605	NonG4	0.971798	0.2kb promoter	All-pG4
606	NonG4	0.971073	0.2kb promoter	All-pG4
607	NonG4	0.979861	0.2kb promoter	All-pG4
608	NonG4	0.974011	0.2kb promoter	All-pG4
609	NonG4	0.995247	0.2kb promoter	All-pG4
610	NonG4	1.01146	0.2kb promoter	All-pG4
611	NonG4	1.00274	0.2kb promoter	All-pG4
612	NonG4	1.00144	0.2kb promoter	All-pG4
613	NonG4	1.0037	0.2kb promoter	All-pG4
614	NonG4	0.966328	0.2kb promoter	All-pG4
615	NonG4	1.00925	0.2kb promoter	All-pG4
616	NonG4	0.984123	0.2kb promoter	All-pG4
617	NonG4	1.00425	0.2kb promoter	All-pG4
618	NonG4	0.944813	0.2kb promoter	All-pG4
619	NonG4	1.01217	0.2kb promoter	All-pG4
620	NonG4	0.95555	0.2kb promoter	All-pG4
621	NonG4	0.998514	0.2kb promoter	All-pG4
622	NonG4	0.94849	0.2kb promoter	All-pG4
623	NonG4	0.968548	0.2kb promoter	All-pG4
624	NonG4	0.962393	0.2kb promoter	All-pG4
625	NonG4	0.994318	0.2kb promoter	All-pG4
626	NonG4	0.9576	0.2kb promoter	All-pG4
627	NonG4	0.948794	0.2kb promoter	All-pG4
628	NonG4	1.04351	0.2kb promoter	All-pG4
629	NonG4	0.93898	0.2kb promoter	All-pG4
630	NonG4	0.985509	0.2kb promoter	All-pG4
631	NonG4	1.03808	0.2kb promoter	All-pG4
632	NonG4	0.971895	0.2kb promoter	All-pG4
633	NonG4	1.01606	0.2kb promoter	All-pG4
634	NonG4	0.992063	0.2kb promoter	All-pG4
635	NonG4	0.973942	0.2kb promoter	All-pG4
636	NonG4	0.94348	0.2kb promoter	All-pG4
637	NonG4	1.0061	0.2kb promoter	All-pG4
638	NonG4	0.970753	0.2kb promoter	All-pG4
639	NonG4	0.976344	0.2kb promoter	All-pG4
640	NonG4	0.961614	0.2kb promoter	All-pG4
641	NonG4	0.939793	0.2kb promoter	All-pG4
642	NonG4	0.963537	0.2kb promoter	All-pG4
643	NonG4	0.953855	0.2kb promoter	All-pG4
644	NonG4	1.00924	0.2kb promoter	All-pG4
645	NonG4	0.99335	0.2kb promoter	All-pG4
646	NonG4	0.954993	0.2kb promoter	All-pG4
647	NonG4	1.00867	0.2kb promoter	All-pG4
648	NonG4	1.02985	0.2kb promoter	All-pG4
649	NonG4	0.96693	0.2kb promoter	All-pG4
650	NonG4	0.954725	0.2kb promoter	All-pG4
651	NonG4	0.979104	0.2kb promoter	All-pG4
652	NonG4	0.92953	0.2kb promoter	All-pG4
653	NonG4	0.991357	0.2kb promoter	All-pG4
654	NonG4	0.981019	0.2kb promoter	All-pG4
655	NonG4	0.954474	0.2kb promoter	All-pG4
656	NonG4	0.939393	0.2kb promoter	All-pG4
657	NonG4	0.983717	0.2kb promoter	All-pG4
658	NonG4	0.92938	0.2kb promoter	All-pG4
659	NonG4	0.934755	0.2kb promoter	All-pG4
660	NonG4	0.970083	0.2kb promoter	All-pG4
661	NonG4	1.00393	0.2kb promoter	All-pG4
662	NonG4	0.961511	0.2kb promoter	All-pG4
663	NonG4	0.987859	0.2kb promoter	All-pG4
664	NonG4	1.01611	0.2kb promoter	All-pG4
665	NonG4	0.957768	0.2kb promoter	All-pG4
666	NonG4	0.945178	0.2kb promoter	All-pG4
667	NonG4	0.980338	0.2kb promoter	All-pG4
668	NonG4	0.961821	0.2kb promoter	All-pG4
669	NonG4	0.975583	0.2kb promoter	All-pG4
670	NonG4	0.988692	0.2kb promoter	All-pG4
671	NonG4	0.984062	0.2kb promoter	All-pG4
672	NonG4	0.987179	0.2kb promoter	All-pG4
673	NonG4	0.944117	0.2kb promoter	All-pG4
674	NonG4	0.947	0.2kb promoter	All-pG4
675	NonG4	0.992521	0.2kb promoter	All-pG4
676	NonG4	0.991241	0.2kb promoter	All-pG4
677	NonG4	0.986758	0.2kb promoter	All-pG4
678	NonG4	0.957097	0.2kb promoter	All-pG4
679	NonG4	0.972015	0.2kb promoter	All-pG4
680	NonG4	0.957134	0.2kb promoter	All-pG4
681	NonG4	0.971587	0.2kb promoter	All-pG4
682	NonG4	0.997233	0.2kb promoter	All-pG4
683	NonG4	0.987221	0.2kb promoter	All-pG4
684	NonG4	0.966556	0.2kb promoter	All-pG4
685	NonG4	1.03652	0.2kb promoter	All-pG4
686	NonG4	0.957841	0.2kb promoter	All-pG4
687	NonG4	1.01094	0.2kb promoter	All-pG4
688	NonG4	0.947895	0.2kb promoter	All-pG4
689	NonG4	0.968385	0.2kb promoter	All-pG4
690	NonG4	0.991421	0.2kb promoter	All-pG4
691	NonG4	0.984043	0.2kb promoter	All-pG4
692	NonG4	0.954635	0.2kb promoter	All-pG4
693	NonG4	0.964338	0.2kb promoter	All-pG4
694	NonG4	0.966596	0.2kb promoter	All-pG4
695	NonG4	0.954732	0.2kb promoter	All-pG4
696	NonG4	0.956459	0.2kb promoter	All-pG4
697	NonG4	1.00086	0.2kb promoter	All-pG4
698	NonG4	0.95533	0.2kb promoter	All-pG4
699	NonG4	0.980696	0.2kb promoter	All-pG4
700	NonG4	0.979058	0.2kb promoter	All-pG4
701	NonG4	0.951641	0.2kb promoter	All-pG4
702	NonG4	0.934898	0.2kb promoter	All-pG4
703	NonG4	0.979944	0.2kb promoter	All-pG4
704	NonG4	0.963493	0.2kb promoter	All-pG4
705	NonG4	0.988499	0.2kb promoter	All-pG4
706	NonG4	0.931782	0.2kb promoter	All-pG4
707	NonG4	0.971347	0.2kb promoter	All-pG4
708	NonG4	0.950354	0.2kb promoter	All-pG4
709	NonG4	0.953862	0.2kb promoter	All-pG4
710	NonG4	0.989365	0.2kb promoter	All-pG4
711	NonG4	0.967121	0.2kb promoter	All-pG4
712	NonG4	0.930779	0.2kb promoter	All-pG4
713	NonG4	0.949143	0.2kb promoter	All-pG4
714	NonG4	0.965508	0.2kb promoter	All-pG4
715	NonG4	0.945146	0.2kb promoter	All-pG4
716	NonG4	0.975482	0.2kb promoter	All-pG4
717	NonG4	1.0194	0.2kb promoter	All-pG4
718	NonG4	0.950313	0.2kb promoter	All-pG4
719	NonG4	1.00794	0.2kb promoter	All-pG4
720	NonG4	1.02553	0.2kb promoter	All-pG4
721	NonG4	0.981243	0.2kb promoter	All-pG4
722	NonG4	0.909203	0.2kb promoter	All-pG4
723	NonG4	0.952862	0.2kb promoter	All-pG4
724	NonG4	1.02059	0.2kb promoter	All-pG4
725	NonG4	0.970017	0.2kb promoter	All-pG4
726	NonG4	0.973942	0.2kb promoter	All-pG4
727	NonG4	0.937408	0.2kb promoter	All-pG4
728	NonG4	0.915367	0.2kb promoter	All-pG4
729	NonG4	0.995027	0.2kb promoter	All-pG4
730	NonG4	0.932534	0.2kb promoter	All-pG4
731	NonG4	0.994918	0.2kb promoter	All-pG4
732	NonG4	1.0252	0.2kb promoter	All-pG4
733	NonG4	1.02193	0.2kb promoter	All-pG4
734	NonG4	0.994726	0.2kb promoter	All-pG4
735	NonG4	0.962898	0.2kb promoter	All-pG4
736	NonG4	1.00981	0.2kb promoter	All-pG4
737	NonG4	0.984689	0.2kb promoter	All-pG4
738	NonG4	0.977606	0.2kb promoter	All-pG4
739	NonG4	0.987103	0.2kb promoter	All-pG4
740	NonG4	0.955542	0.2kb promoter	All-pG4
741	NonG4	0.972936	0.2kb promoter	All-pG4
742	NonG4	0.984095	0.2kb promoter	All-pG4
743	NonG4	0.964673	0.2kb promoter	All-pG4
744	NonG4	0.950949	0.2kb promoter	All-pG4
745	NonG4	0.921269	0.2kb promoter	All-pG4
746	NonG4	0.960637	0.2kb promoter	All-pG4
747	NonG4	0.915134	0.2kb promoter	All-pG4
748	NonG4	0.984856	0.2kb promoter	All-pG4
749	NonG4	0.94271	0.2kb promoter	All-pG4
750	NonG4	0.992997	0.2kb promoter	All-pG4
751	NonG4	0.955198	0.2kb promoter	All-pG4
752	NonG4	0.95108	0.2kb promoter	All-pG4
753	NonG4	1.00727	0.2kb promoter	All-pG4
754	NonG4	0.987041	0.2kb promoter	All-pG4
755	NonG4	0.965507	0.2kb promoter	All-pG4
756	NonG4	0.96092	0.2kb promoter	All-pG4
757	NonG4	1.01178	0.2kb promoter	All-pG4
758	NonG4	0.957423	0.2kb promoter	All-pG4
759	NonG4	0.96462	0.2kb promoter	All-pG4
760	NonG4	0.966701	0.2kb promoter	All-pG4
761	NonG4	0.977886	0.2kb promoter	All-pG4
762	NonG4	0.974037	0.2kb promoter	All-pG4
763	NonG4	0.992047	0.2kb promoter	All-pG4
764	NonG4	0.94241	0.2kb promoter	All-pG4
765	NonG4	0.988897	0.2kb promoter	All-pG4
766	NonG4	0.973111	0.2kb promoter	All-pG4
767	NonG4	0.955409	0.2kb promoter	All-pG4
768	NonG4	0.953948	0.2kb promoter	All-pG4
769	NonG4	0.941007	0.2kb promoter	All-pG4
770	NonG4	0.989952	0.2kb promoter	All-pG4
771	NonG4	0.954035	0.2kb promoter	All-pG4
772	NonG4	0.968041	0.2kb promoter	All-pG4
773	NonG4	0.96288	0.2kb promoter	All-pG4
774	NonG4	0.942484	0.2kb promoter	All-pG4
775	NonG4	1.00435	0.2kb promoter	All-pG4
776	NonG4	0.989062	0.2kb promoter	All-pG4
777	NonG4	0.926777	0.2kb promoter	All-pG4
778	NonG4	1.00057	0.2kb promoter	All-pG4
779	NonG4	0.974091	0.2kb promoter	All-pG4
780	NonG4	1.00654	0.2kb promoter	All-pG4
781	NonG4	0.988297	0.2kb promoter	All-pG4
782	NonG4	0.970811	0.2kb promoter	All-pG4
783	NonG4	0.951559	0.2kb promoter	All-pG4
784	NonG4	0.996904	0.2kb promoter	All-pG4
785	NonG4	0.940485	0.2kb promoter	All-pG4
786	NonG4	0.926829	0.2kb promoter	All-pG4
787	NonG4	0.973839	0.2kb promoter	All-pG4
788	NonG4	0.946731	0.2kb promoter	All-pG4
789	NonG4	0.989725	0.2kb promoter	All-pG4
790	NonG4	1.00488	0.2kb promoter	All-pG4
791	NonG4	0.971344	0.2kb promoter	All-pG4
792	NonG4	0.986214	0.2kb promoter	All-pG4
793	NonG4	1.0203	0.2kb promoter	All-pG4
794	NonG4	1.04023	0.2kb promoter	All-pG4
795	NonG4	0.969451	0.2kb promoter	All-pG4
796	NonG4	0.962989	0.2kb promoter	All-pG4
797	NonG4	1.0551	0.2kb promoter	All-pG4
798	NonG4	0.947311	0.2kb promoter	All-pG4
799	NonG4	1.03574	0.2kb promoter	All-pG4
800	NonG4	1.003	0.2kb promoter	All-pG4
801	NonG4	0.994066	0.2kb promoter	All-pG4
802	NonG4	0.942139	0.2kb promoter	All-pG4
803	NonG4	0.977334	0.2kb promoter	All-pG4
804	NonG4	0.963764	0.2kb promoter	All-pG4
805	NonG4	0.927052	0.2kb promoter	All-pG4
806	NonG4	0.981584	0.2kb promoter	All-pG4
807	NonG4	0.980263	0.2kb promoter	All-pG4
808	NonG4	1.02602	0.2kb promoter	All-pG4
809	NonG4	0.957052	0.2kb promoter	All-pG4
810	NonG4	0.931439	0.2kb promoter	All-pG4
811	NonG4	0.981359	0.2kb promoter	All-pG4
812	NonG4	0.963687	0.2kb promoter	All-pG4
813	NonG4	0.956643	0.2kb promoter	All-pG4
814	NonG4	0.976101	0.2kb promoter	All-pG4
815	NonG4	0.998449	0.2kb promoter	All-pG4
816	NonG4	1.02926	0.2kb promoter	All-pG4
817	NonG4	0.958056	0.2kb promoter	All-pG4
818	NonG4	0.970176	0.2kb promoter	All-pG4
819	NonG4	0.962229	0.2kb promoter	All-pG4
820	NonG4	1.00615	0.2kb promoter	All-pG4
821	NonG4	1.02404	0.2kb promoter	All-pG4
822	NonG4	1.01431	0.2kb promoter	All-pG4
823	NonG4	0.953336	0.2kb promoter	All-pG4
824	NonG4	0.958501	0.2kb promoter	All-pG4
825	NonG4	0.981929	0.2kb promoter	All-pG4
826	NonG4	0.938585	0.2kb promoter	All-pG4
827	NonG4	0.977989	0.2kb promoter	All-pG4
828	NonG4	0.922312	0.2kb promoter	All-pG4
829	NonG4	0.987267	0.2kb promoter	All-pG4
830	NonG4	1.01408	0.2kb promoter	All-pG4
831	NonG4	1.00246	0.2kb promoter	All-pG4
832	NonG4	0.896511	0.2kb promoter	All-pG4
833	NonG4	0.983739	0.2kb promoter	All-pG4
834	NonG4	1.00537	0.2kb promoter	All-pG4
835	NonG4	1.00413	0.2kb promoter	All-pG4
836	NonG4	0.952746	0.2kb promoter	All-pG4
837	NonG4	0.932537	0.2kb promoter	All-pG4
838	NonG4	0.93129	0.2kb promoter	All-pG4
839	NonG4	0.938743	0.2kb promoter	All-pG4
840	NonG4	0.907637	0.2kb promoter	All-pG4
841	NonG4	0.947569	0.2kb promoter	All-pG4
842	NonG4	0.994117	0.2kb promoter	All-pG4
843	NonG4	0.977248	0.2kb promoter	All-pG4
844	NonG4	1.00807	0.2kb promoter	All-pG4
845	NonG4	0.964385	0.2kb promoter	All-pG4
846	NonG4	0.949183	0.2kb promoter	All-pG4
847	NonG4	0.969856	0.2kb promoter	All-pG4
848	NonG4	0.921134	0.2kb promoter	All-pG4
849	NonG4	1.0111	0.2kb promoter	All-pG4
850	NonG4	1.00824	0.2kb promoter	All-pG4
851	NonG4	1.06026	0.2kb promoter	All-pG4
852	NonG4	0.992127	0.2kb promoter	All-pG4
853	NonG4	1.02684	0.2kb promoter	All-pG4
854	NonG4	0.987076	0.2kb promoter	All-pG4
855	NonG4	0.950792	0.2kb promoter	All-pG4
856	NonG4	0.939361	0.2kb promoter	All-pG4
857	NonG4	0.981293	0.2kb promoter	All-pG4
858	NonG4	0.960582	0.2kb promoter	All-pG4
859	NonG4	0.990666	0.2kb promoter	All-pG4
860	NonG4	0.97994	0.2kb promoter	All-pG4
861	NonG4	0.962653	0.2kb promoter	All-pG4
862	NonG4	0.989765	0.2kb promoter	All-pG4
863	NonG4	1.03352	0.2kb promoter	All-pG4
864	NonG4	0.983083	0.2kb promoter	All-pG4
865	NonG4	1.01497	0.2kb promoter	All-pG4
866	NonG4	0.9708	0.2kb promoter	All-pG4
867	NonG4	1.02867	0.2kb promoter	All-pG4
868	NonG4	0.965057	0.2kb promoter	All-pG4
869	NonG4	0.967496	0.2kb promoter	All-pG4
870	NonG4	1.01931	0.2kb promoter	All-pG4
871	NonG4	0.952973	0.2kb promoter	All-pG4
872	NonG4	1.04263	0.2kb promoter	All-pG4
873	NonG4	1.05938	0.2kb promoter	All-pG4
874	NonG4	0.98871	0.2kb promoter	All-pG4
875	NonG4	0.978821	0.2kb promoter	All-pG4
876	NonG4	0.943751	0.2kb promoter	All-pG4
877	NonG4	0.946848	0.2kb promoter	All-pG4
878	NonG4	0.959357	0.2kb promoter	All-pG4
879	NonG4	0.951012	0.2kb promoter	All-pG4
880	NonG4	0.929103	0.2kb promoter	All-pG4
881	NonG4	0.96876	0.2kb promoter	All-pG4
882	NonG4	1.01785	0.2kb promoter	All-pG4
883	NonG4	0.982814	0.2kb promoter	All-pG4
884	NonG4	0.973787	0.2kb promoter	All-pG4
885	NonG4	0.930921	0.2kb promoter	All-pG4
886	NonG4	0.94304	0.2kb promoter	All-pG4
887	NonG4	0.954696	0.2kb promoter	All-pG4
888	NonG4	0.997465	0.2kb promoter	All-pG4
889	NonG4	0.97219	0.2kb promoter	All-pG4
890	NonG4	1.01181	0.2kb promoter	All-pG4
891	NonG4	0.940632	0.2kb promoter	All-pG4
892	NonG4	1.00906	0.2kb promoter	All-pG4
893	NonG4	0.967049	0.2kb promoter	All-pG4
894	NonG4	0.997904	0.2kb promoter	All-pG4
895	NonG4	0.950201	0.2kb promoter	All-pG4
896	NonG4	0.997053	0.2kb promoter	All-pG4
897	NonG4	0.957032	0.2kb promoter	All-pG4
898	NonG4	0.954039	0.2kb promoter	All-pG4
899	NonG4	0.919076	0.2kb promoter	All-pG4
900	NonG4	0.985567	0.2kb promoter	All-pG4
901	NonG4	0.985307	0.2kb promoter	All-pG4
902	NonG4	1.00726	0.2kb promoter	All-pG4
903	NonG4	0.978698	0.2kb promoter	All-pG4
904	NonG4	0.949334	0.2kb promoter	All-pG4
905	NonG4	0.96819	0.2kb promoter	All-pG4
906	NonG4	0.983296	0.2kb promoter	All-pG4
907	NonG4	0.984072	0.2kb promoter	All-pG4
908	NonG4	0.9959	0.2kb promoter	All-pG4
909	NonG4	0.98146	0.2kb promoter	All-pG4
910	NonG4	0.940789	0.2kb promoter	All-pG4
911	NonG4	0.957945	0.2kb promoter	All-pG4
912	NonG4	0.932176	0.2kb promoter	All-pG4
913	NonG4	0.973908	0.2kb promoter	All-pG4
914	NonG4	0.96397	0.2kb promoter	All-pG4
915	NonG4	1.00564	0.2kb promoter	All-pG4
916	NonG4	0.96899	0.2kb promoter	All-pG4
917	NonG4	1.02058	0.2kb promoter	All-pG4
918	NonG4	0.988136	0.2kb promoter	All-pG4
919	NonG4	0.966862	0.2kb promoter	All-pG4
920	NonG4	1.00741	0.2kb promoter	All-pG4
921	NonG4	0.972657	0.2kb promoter	All-pG4
922	NonG4	0.942394	0.2kb promoter	All-pG4
923	NonG4	0.988938	0.2kb promoter	All-pG4
924	NonG4	0.951607	0.2kb promoter	All-pG4
925	NonG4	1.03596	0.2kb promoter	All-pG4
926	NonG4	0.98704	0.2kb promoter	All-pG4
927	NonG4	0.963068	0.2kb promoter	All-pG4
928	NonG4	0.967885	0.2kb promoter	All-pG4
929	NonG4	0.962087	0.2kb promoter	All-pG4
930	NonG4	0.925206	0.2kb promoter	All-pG4
931	NonG4	0.924499	0.2kb promoter	All-pG4
932	NonG4	0.989799	0.2kb promoter	All-pG4
933	NonG4	0.963628	0.2kb promoter	All-pG4
934	NonG4	0.989898	0.2kb promoter	All-pG4
935	NonG4	0.965687	0.2kb promoter	All-pG4
936	NonG4	0.943779	0.2kb promoter	All-pG4
937	NonG4	0.953373	0.2kb promoter	All-pG4
938	NonG4	0.950113	0.2kb promoter	All-pG4
939	NonG4	0.995511	0.2kb promoter	All-pG4
940	NonG4	0.95314	0.2kb promoter	All-pG4
941	NonG4	1.02268	0.2kb promoter	All-pG4
942	NonG4	0.984261	0.2kb promoter	All-pG4
943	NonG4	0.959484	0.2kb promoter	All-pG4
944	NonG4	0.976011	0.2kb promoter	All-pG4
945	NonG4	1.00308	0.2kb promoter	All-pG4
946	NonG4	0.997431	0.2kb promoter	All-pG4
947	NonG4	0.943738	0.2kb promoter	All-pG4
948	NonG4	0.954798	0.2kb promoter	All-pG4
949	NonG4	1.00531	0.2kb promoter	All-pG4
950	NonG4	1.0074	0.2kb promoter	All-pG4
951	NonG4	0.993361	0.2kb promoter	All-pG4
952	NonG4	0.929092	0.2kb promoter	All-pG4
953	NonG4	0.97743	0.2kb promoter	All-pG4
954	NonG4	0.919534	0.2kb promoter	All-pG4
955	NonG4	1.01809	0.2kb promoter	All-pG4
956	NonG4	1.02063	0.2kb promoter	All-pG4
957	NonG4	0.930489	0.2kb promoter	All-pG4
958	NonG4	0.97005	0.2kb promoter	All-pG4
959	NonG4	0.95489	0.2kb promoter	All-pG4
960	NonG4	1.02092	0.2kb promoter	All-pG4
961	NonG4	1.04382	0.2kb promoter	All-pG4
962	NonG4	0.964381	0.2kb promoter	All-pG4
963	NonG4	0.970182	0.2kb promoter	All-pG4
964	NonG4	1.02209	0.2kb promoter	All-pG4
965	NonG4	0.955737	0.2kb promoter	All-pG4
966	NonG4	0.954355	0.2kb promoter	All-pG4
967	NonG4	1.0357	0.2kb promoter	All-pG4
968	NonG4	0.952393	0.2kb promoter	All-pG4
969	NonG4	1.00384	0.2kb promoter	All-pG4
970	NonG4	0.94765	0.2kb promoter	All-pG4
971	NonG4	0.951215	0.2kb promoter	All-pG4
972	NonG4	1.00868	0.2kb promoter	All-pG4
973	NonG4	1.01003	0.2kb promoter	All-pG4
974	NonG4	0.955894	0.2kb promoter	All-pG4
975	NonG4	0.950244	0.2kb promoter	All-pG4
976	NonG4	0.940513	0.2kb promoter	All-pG4
977	NonG4	1.00124	0.2kb promoter	All-pG4
978	NonG4	0.980359	0.2kb promoter	All-pG4
979	NonG4	0.94474	0.2kb promoter	All-pG4
980	NonG4	0.929334	0.2kb promoter	All-pG4
981	NonG4	0.987634	0.2kb promoter	All-pG4
982	NonG4	0.977437	0.2kb promoter	All-pG4
983	NonG4	0.956815	0.2kb promoter	All-pG4
984	NonG4	0.939812	0.2kb promoter	All-pG4
985	NonG4	0.936216	0.2kb promoter	All-pG4
986	NonG4	0.968162	0.2kb promoter	All-pG4
987	NonG4	0.932216	0.2kb promoter	All-pG4
988	NonG4	1.0274	0.2kb promoter	All-pG4
989	NonG4	0.961948	0.2kb promoter	All-pG4
990	NonG4	0.998828	0.2kb promoter	All-pG4
991	NonG4	0.980105	0.2kb promoter	All-pG4
992	NonG4	0.957853	0.2kb promoter	All-pG4
993	NonG4	0.990747	0.2kb promoter	All-pG4
994	NonG4	1.04251	0.2kb promoter	All-pG4
995	NonG4	0.965374	0.2kb promoter	All-pG4
996	NonG4	0.95314	0.2kb promoter	All-pG4
997	NonG4	0.993091	0.2kb promoter	All-pG4
998	NonG4	0.934923	0.2kb promoter	All-pG4
999	NonG4	0.93092	0.2kb promoter	All-pG4
1000	NonG4	0.972964	0.2kb promoter	All-pG4
1001	NonG4	0.979922	0.2kb promoter	All-pG4
1002	NonG4	0.973205	0.2kb promoter	All-pG4
1003	NonG4	0.963998	0.2kb promoter	All-pG4
1004	NonG4	0.921103	0.2kb promoter	All-pG4
1005	NonG4	0.96696	0.2kb promoter	All-pG4
1006	NonG4	0.958304	0.2kb promoter	All-pG4
1007	NonG4	1.02484	0.2kb promoter	All-pG4
1008	NonG4	0.986366	0.2kb promoter	All-pG4
1009	NonG4	0.961405	0.2kb promoter	All-pG4
1010	NonG4	0.921229	0.2kb promoter	All-pG4
1011	NonG4	0.926112	0.2kb promoter	All-pG4
1012	NonG4	0.978744	0.2kb promoter	All-pG4
1013	NonG4	0.955444	0.2kb promoter	All-pG4
1014	NonG4	0.993549	0.2kb promoter	All-pG4
1015	NonG4	0.956521	0.2kb promoter	All-pG4
1016	NonG4	0.987937	0.2kb promoter	All-pG4
1017	NonG4	0.977157	0.2kb promoter	All-pG4
1018	NonG4	0.974067	0.2kb promoter	All-pG4
1019	NonG4	0.981436	0.2kb promoter	All-pG4
1020	NonG4	1.0173	0.2kb promoter	All-pG4
1021	NonG4	0.963669	0.2kb promoter	All-pG4
1022	NonG4	0.98053	0.2kb promoter	All-pG4
1023	NonG4	0.930093	0.2kb promoter	All-pG4
1024	NonG4	0.98909	0.2kb promoter	All-pG4
1025	NonG4	0.944042	0.2kb promoter	All-pG4
1026	NonG4	0.990449	0.2kb promoter	All-pG4
1027	NonG4	0.98216	0.2kb promoter	All-pG4
1028	NonG4	0.921157	0.2kb promoter	All-pG4
1029	NonG4	0.954786	0.2kb promoter	All-pG4
1030	NonG4	0.976801	0.2kb promoter	All-pG4
1031	NonG4	0.964001	0.2kb promoter	All-pG4
1032	NonG4	0.910824	0.2kb promoter	All-pG4
1033	NonG4	0.975877	0.2kb promoter	All-pG4
1034	NonG4	1.00109	0.2kb promoter	All-pG4
1035	NonG4	0.978011	0.2kb promoter	All-pG4
1036	NonG4	1.00076	0.2kb promoter	All-pG4
1037	NonG4	0.974158	0.2kb promoter	All-pG4
1038	NonG4	0.95413	0.2kb promoter	All-pG4
1039	NonG4	1.02082	0.2kb promoter	All-pG4
1040	NonG4	1.01657	0.2kb promoter	All-pG4
1041	NonG4	0.949786	0.2kb promoter	All-pG4
1042	NonG4	0.968733	0.2kb promoter	All-pG4
1043	NonG4	0.959596	0.2kb promoter	All-pG4
1044	NonG4	0.967869	0.2kb promoter	All-pG4
1045	NonG4	0.965665	0.2kb promoter	All-pG4
1046	NonG4	1.03187	0.2kb promoter	All-pG4
1047	NonG4	0.973105	0.2kb promoter	All-pG4
1048	NonG4	0.993168	0.2kb promoter	All-pG4
1049	NonG4	0.946908	0.2kb promoter	All-pG4
1050	NonG4	0.974946	0.2kb promoter	All-pG4
1051	NonG4	0.943333	0.2kb promoter	All-pG4
1052	NonG4	1.01374	0.2kb promoter	All-pG4
1053	NonG4	0.987334	0.2kb promoter	All-pG4
1054	NonG4	0.950131	0.2kb promoter	All-pG4
1055	NonG4	0.941576	0.2kb promoter	All-pG4
1056	NonG4	0.944484	0.2kb promoter	All-pG4
1057	NonG4	0.944928	0.2kb promoter	All-pG4
1058	NonG4	0.996041	0.2kb promoter	All-pG4
1059	NonG4	0.949855	0.2kb promoter	All-pG4
1060	NonG4	1.00602	0.2kb promoter	All-pG4
1061	NonG4	0.956232	0.2kb promoter	All-pG4
1062	NonG4	0.968341	0.2kb promoter	All-pG4
1063	NonG4	0.971442	0.2kb promoter	All-pG4
1064	NonG4	0.956619	0.2kb promoter	All-pG4
1065	NonG4	0.989441	0.2kb promoter	All-pG4
1066	NonG4	0.983447	0.2kb promoter	All-pG4
1067	NonG4	0.933888	0.2kb promoter	All-pG4
1068	NonG4	0.985566	0.2kb promoter	All-pG4
1069	NonG4	1.00446	0.2kb promoter	All-pG4
1070	NonG4	0.94244	0.2kb promoter	All-pG4
1071	NonG4	0.96132	0.2kb promoter	All-pG4
1072	NonG4	0.982328	0.2kb promoter	All-pG4
1073	NonG4	0.955636	0.2kb promoter	All-pG4
1074	NonG4	0.973389	0.2kb promoter	All-pG4
1075	NonG4	0.952911	0.2kb promoter	All-pG4
1076	NonG4	0.998338	0.2kb promoter	All-pG4
1077	NonG4	0.969928	0.2kb promoter	All-pG4
1078	NonG4	0.966819	0.2kb promoter	All-pG4
1079	NonG4	0.944523	0.2kb promoter	All-pG4
1080	NonG4	1.00176	0.2kb promoter	All-pG4
1081	NonG4	0.963925	0.2kb promoter	All-pG4
1082	NonG4	0.981158	0.2kb promoter	All-pG4
1083	NonG4	0.941961	0.2kb promoter	All-pG4
1084	NonG4	0.981139	0.2kb promoter	All-pG4
1085	NonG4	0.997225	0.2kb promoter	All-pG4
1086	NonG4	1.00772	0.2kb promoter	All-pG4
1087	NonG4	0.979335	0.2kb promoter	All-pG4
1088	NonG4	0.935744	0.2kb promoter	All-pG4
1089	NonG4	0.945872	0.2kb promoter	All-pG4
1090	NonG4	0.897333	0.2kb promoter	All-pG4
1091	NonG4	0.95735	0.2kb promoter	All-pG4
1092	NonG4	0.932204	0.2kb promoter	All-pG4
1093	NonG4	0.994018	0.2kb promoter	All-pG4
1094	NonG4	1.00312	0.2kb promoter	All-pG4
1095	NonG4	0.973471	0.2kb promoter	All-pG4
1096	NonG4	0.968121	0.2kb promoter	All-pG4
1097	NonG4	0.96484	0.2kb promoter	All-pG4
1098	NonG4	0.945422	0.2kb promoter	All-pG4
1099	NonG4	0.971746	0.2kb promoter	All-pG4
1100	NonG4	0.987866	0.2kb promoter	All-pG4
1101	NonG4	0.97512	0.2kb promoter	All-pG4
1102	NonG4	1.03029	0.2kb promoter	All-pG4
1103	NonG4	1.03428	0.2kb promoter	All-pG4
1104	NonG4	0.963244	0.2kb promoter	All-pG4
1105	NonG4	1.01983	0.2kb promoter	All-pG4
1106	NonG4	0.944498	0.2kb promoter	All-pG4
1107	NonG4	0.963548	0.2kb promoter	All-pG4
1108	NonG4	0.953723	0.2kb promoter	All-pG4
1109	NonG4	0.925763	0.2kb promoter	All-pG4
1110	NonG4	0.978506	0.2kb promoter	All-pG4
1111	NonG4	0.968728	0.2kb promoter	All-pG4
1112	NonG4	0.984523	0.2kb promoter	All-pG4
1113	NonG4	0.985677	0.2kb promoter	All-pG4
1114	NonG4	0.975074	0.2kb promoter	All-pG4
1115	NonG4	1.00898	0.2kb promoter	All-pG4
1116	NonG4	1.0241	0.2kb promoter	All-pG4
1117	NonG4	0.952444	0.2kb promoter	All-pG4
1118	NonG4	0.947141	0.2kb promoter	All-pG4
1119	NonG4	0.993966	0.2kb promoter	All-pG4
1120	NonG4	1.00262	0.2kb promoter	All-pG4
1121	NonG4	0.937394	0.2kb promoter	All-pG4
1122	NonG4	0.922086	0.2kb promoter	All-pG4
1123	NonG4	0.972468	0.2kb promoter	All-pG4
1124	NonG4	1.01507	0.2kb promoter	All-pG4
1125	NonG4	0.987664	0.2kb promoter	All-pG4
1126	NonG4	0.959293	0.2kb promoter	All-pG4
1127	NonG4	1.01308	0.2kb promoter	All-pG4
1128	NonG4	1.00609	0.2kb promoter	All-pG4
1129	NonG4	0.968679	0.2kb promoter	All-pG4
1130	NonG4	1.05608	0.2kb promoter	All-pG4
1131	NonG4	0.987093	0.2kb promoter	All-pG4
1132	NonG4	0.95951	0.2kb promoter	All-pG4
1133	NonG4	0.922192	0.2kb promoter	All-pG4
1134	NonG4	1.0253	0.2kb promoter	All-pG4
1135	NonG4	0.945134	0.2kb promoter	All-pG4
1136	NonG4	0.949072	0.2kb promoter	All-pG4
1137	NonG4	0.984562	0.2kb promoter	All-pG4
1138	NonG4	0.981594	0.2kb promoter	All-pG4
1139	NonG4	0.956534	0.2kb promoter	All-pG4
1140	NonG4	0.910368	0.2kb promoter	All-pG4
1141	NonG4	0.917154	0.2kb promoter	All-pG4
1142	NonG4	1.00887	0.2kb promoter	All-pG4
1143	NonG4	0.945747	0.2kb promoter	All-pG4
1144	NonG4	0.942368	0.2kb promoter	All-pG4
1145	NonG4	0.94427	0.2kb promoter	All-pG4
1146	NonG4	0.963725	0.2kb promoter	All-pG4
1147	NonG4	0.912111	0.2kb promoter	All-pG4
1148	NonG4	1.00536	0.2kb promoter	All-pG4
1149	NonG4	0.999129	0.2kb promoter	All-pG4
1150	NonG4	0.919032	0.2kb promoter	All-pG4
1151	NonG4	1.04339	0.2kb promoter	All-pG4
1152	NonG4	1.00619	0.2kb promoter	All-pG4
1153	NonG4	0.912631	0.2kb promoter	All-pG4
1154	NonG4	0.962543	0.2kb promoter	All-pG4
1155	NonG4	0.969895	0.2kb promoter	All-pG4
1156	NonG4	1.01084	0.2kb promoter	All-pG4
1157	NonG4	1.00967	0.2kb promoter	All-pG4
1158	NonG4	0.974224	0.2kb promoter	All-pG4
1159	NonG4	1.01662	0.2kb promoter	All-pG4
1160	NonG4	0.931898	0.2kb promoter	All-pG4
1161	NonG4	1.00339	0.2kb promoter	All-pG4
1162	NonG4	0.972306	0.2kb promoter	All-pG4
1163	NonG4	0.996641	0.2kb promoter	All-pG4
1164	NonG4	0.953052	0.2kb promoter	All-pG4
1165	NonG4	0.926793	0.2kb promoter	All-pG4
1166	NonG4	1.00807	0.2kb promoter	All-pG4
1167	NonG4	0.976668	0.2kb promoter	All-pG4
1168	NonG4	0.998491	0.2kb promoter	All-pG4
1169	NonG4	0.951029	0.2kb promoter	All-pG4
1170	NonG4	0.938253	0.2kb promoter	All-pG4
1171	NonG4	0.968175	0.2kb promoter	All-pG4
1172	NonG4	0.979941	0.2kb promoter	All-pG4
1173	NonG4	0.969672	0.2kb promoter	All-pG4
1174	NonG4	0.974513	0.2kb promoter	All-pG4
1175	NonG4	0.888369	0.2kb promoter	All-pG4
1176	NonG4	0.953268	0.2kb promoter	All-pG4
1177	NonG4	1.00089	0.2kb promoter	All-pG4
1178	NonG4	0.984514	0.2kb promoter	All-pG4
1179	NonG4	0.945418	0.2kb promoter	All-pG4
1180	NonG4	0.934259	0.2kb promoter	All-pG4
1181	NonG4	0.9351	0.2kb promoter	All-pG4
1182	NonG4	0.909478	0.2kb promoter	All-pG4
1183	NonG4	1.02698	0.2kb promoter	All-pG4
1184	NonG4	1.01165	0.2kb promoter	All-pG4
1185	NonG4	0.945833	0.2kb promoter	All-pG4
1186	NonG4	1.03854	0.2kb promoter	All-pG4
1187	NonG4	0.92156	0.2kb promoter	All-pG4
1188	NonG4	0.983182	0.2kb promoter	All-pG4
1189	NonG4	1.04599	0.2kb promoter	All-pG4
1190	NonG4	0.965143	0.2kb promoter	All-pG4
1191	NonG4	0.927323	0.2kb promoter	All-pG4
1192	NonG4	1.03532	0.2kb promoter	All-pG4
1193	NonG4	1.02964	0.2kb promoter	All-pG4
1194	NonG4	0.966116	0.2kb promoter	All-pG4
1195	NonG4	0.979231	0.2kb promoter	All-pG4
1196	NonG4	0.941611	0.2kb promoter	All-pG4
1197	NonG4	0.959567	0.2kb promoter	All-pG4
1198	NonG4	0.979852	0.2kb promoter	All-pG4
1199	NonG4	0.96397	0.2kb promoter	All-pG4
1200	NonG4	0.966557	0.2kb promoter	All-pG4
1201	NonG4	0.952441	0.2kb promoter	All-pG4
1202	NonG4	0.931908	0.2kb promoter	All-pG4
1203	NonG4	0.978479	0.2kb promoter	All-pG4
1204	NonG4	0.974094	0.2kb promoter	All-pG4
1205	NonG4	0.976153	0.2kb promoter	All-pG4
1206	NonG4	0.962575	0.2kb promoter	All-pG4
1207	NonG4	0.957945	0.2kb promoter	All-pG4
1208	NonG4	0.95338	0.2kb promoter	All-pG4
1209	NonG4	0.922362	0.2kb promoter	All-pG4
1210	NonG4	0.917025	0.2kb promoter	All-pG4
1211	NonG4	0.983535	0.2kb promoter	All-pG4
1212	NonG4	0.963606	0.2kb promoter	All-pG4
1213	NonG4	0.944982	0.2kb promoter	All-pG4
1214	NonG4	0.984875	0.2kb promoter	All-pG4
1215	NonG4	0.972919	0.2kb promoter	All-pG4
1216	NonG4	1.00417	0.2kb promoter	All-pG4
1217	NonG4	0.95551	0.2kb promoter	All-pG4
1218	NonG4	0.960652	0.2kb promoter	All-pG4
1219	NonG4	0.988991	0.2kb promoter	All-pG4
1220	NonG4	0.959172	0.2kb promoter	All-pG4
1221	NonG4	0.990612	0.2kb promoter	All-pG4
1222	NonG4	1.00173	0.2kb promoter	All-pG4
1223	NonG4	1.03311	0.2kb promoter	All-pG4
1224	NonG4	0.931844	0.2kb promoter	All-pG4
1225	NonG4	0.946658	0.2kb promoter	All-pG4
1226	NonG4	0.982976	0.2kb promoter	All-pG4
1227	NonG4	0.971099	0.2kb promoter	All-pG4
1228	NonG4	0.984026	0.2kb promoter	All-pG4
1229	NonG4	0.971941	0.2kb promoter	All-pG4
1230	NonG4	0.957817	0.2kb promoter	All-pG4
1231	NonG4	1.01936	0.2kb promoter	All-pG4
1232	NonG4	1.0294	0.2kb promoter	All-pG4
1233	NonG4	0.982036	0.2kb promoter	All-pG4
1234	NonG4	0.986234	0.2kb promoter	All-pG4
1235	NonG4	0.889997	0.2kb promoter	All-pG4
1236	NonG4	0.957426	0.2kb promoter	All-pG4
1237	NonG4	0.991581	0.2kb promoter	All-pG4
1238	NonG4	0.950681	0.2kb promoter	All-pG4
1239	NonG4	0.975888	0.2kb promoter	All-pG4
1240	NonG4	0.988983	0.2kb promoter	All-pG4
1241	NonG4	1.0075	0.2kb promoter	All-pG4
1242	NonG4	0.953761	0.2kb promoter	All-pG4
1243	NonG4	0.937057	0.2kb promoter	All-pG4
1244	NonG4	1.01905	0.2kb promoter	All-pG4
1245	NonG4	1.06154	0.2kb promoter	All-pG4
1246	NonG4	0.97664	0.2kb promoter	All-pG4
1247	NonG4	0.980965	0.2kb promoter	All-pG4
1248	NonG4	0.910914	0.2kb promoter	All-pG4
1249	NonG4	0.961819	0.2kb promoter	All-pG4
1250	NonG4	0.94849	0.2kb promoter	All-pG4
1251	NonG4	1.0017	0.2kb promoter	All-pG4
1252	NonG4	0.962704	0.2kb promoter	All-pG4
1253	NonG4	0.977243	0.2kb promoter	All-pG4
1254	NonG4	0.97468	0.2kb promoter	All-pG4
1255	NonG4	0.976845	0.2kb promoter	All-pG4
1256	NonG4	0.965057	0.2kb promoter	All-pG4
1257	NonG4	0.972934	0.2kb promoter	All-pG4
1258	NonG4	0.952765	0.2kb promoter	All-pG4
1259	NonG4	1.00846	0.2kb promoter	All-pG4
1260	NonG4	0.958084	0.2kb promoter	All-pG4
1261	NonG4	1.01176	0.2kb promoter	All-pG4
1262	NonG4	0.921463	0.2kb promoter	All-pG4
1263	NonG4	0.958051	0.2kb promoter	All-pG4
1264	NonG4	1.00193	0.2kb promoter	All-pG4
1265	NonG4	0.984532	0.2kb promoter	All-pG4
1266	NonG4	0.941202	0.2kb promoter	All-pG4
1267	NonG4	1.00803	0.2kb promoter	All-pG4
1268	NonG4	0.995931	0.2kb promoter	All-pG4
1269	NonG4	0.986012	0.2kb promoter	All-pG4
1270	NonG4	0.964403	0.2kb promoter	All-pG4
1271	NonG4	1.01269	0.2kb promoter	All-pG4
1272	NonG4	0.979571	0.2kb promoter	All-pG4
1273	NonG4	1.01273	0.2kb promoter	All-pG4
1274	NonG4	0.961963	0.2kb promoter	All-pG4
1275	NonG4	0.997281	0.2kb promoter	All-pG4
1276	NonG4	0.980722	0.2kb promoter	All-pG4
1277	NonG4	0.987158	0.2kb promoter	All-pG4
1278	NonG4	0.955882	0.2kb promoter	All-pG4
1279	NonG4	0.993907	0.2kb promoter	All-pG4
1280	NonG4	1.00448	0.2kb promoter	All-pG4
1281	NonG4	0.949871	0.2kb promoter	All-pG4
1282	NonG4	0.988433	0.2kb promoter	All-pG4
1283	NonG4	1.01578	0.2kb promoter	All-pG4
1284	NonG4	0.979078	0.2kb promoter	All-pG4
1285	NonG4	0.977763	0.2kb promoter	All-pG4
1286	NonG4	0.956109	0.2kb promoter	All-pG4
1287	NonG4	0.981798	0.2kb promoter	All-pG4
1288	NonG4	0.95959	0.2kb promoter	All-pG4
1289	NonG4	0.997703	0.2kb promoter	All-pG4
1290	NonG4	0.934806	0.2kb promoter	All-pG4
1291	NonG4	0.935849	0.2kb promoter	All-pG4
1292	NonG4	0.980642	0.2kb promoter	All-pG4
1293	NonG4	0.988675	0.2kb promoter	All-pG4
1294	NonG4	0.961986	0.2kb promoter	All-pG4
1295	NonG4	0.935345	0.2kb promoter	All-pG4
1296	NonG4	0.941909	0.2kb promoter	All-pG4
1297	NonG4	0.98807	0.2kb promoter	All-pG4
1298	NonG4	1.03725	0.2kb promoter	All-pG4
1299	NonG4	0.96751	0.2kb promoter	All-pG4
1300	NonG4	0.927291	0.2kb promoter	All-pG4
1301	NonG4	1.05497	0.2kb promoter	All-pG4
1302	NonG4	0.963288	0.2kb promoter	All-pG4
1303	NonG4	0.944778	0.2kb promoter	All-pG4
1304	NonG4	0.972836	0.2kb promoter	All-pG4
1305	NonG4	0.961119	0.2kb promoter	All-pG4
1306	NonG4	0.9722	0.2kb promoter	All-pG4
1307	NonG4	0.909748	0.2kb promoter	All-pG4
1308	NonG4	1.0103	0.2kb promoter	All-pG4
1309	NonG4	0.991404	0.2kb promoter	All-pG4
1310	NonG4	0.983167	0.2kb promoter	All-pG4
1311	NonG4	0.998574	0.2kb promoter	All-pG4
1312	NonG4	0.927373	0.2kb promoter	All-pG4
1313	NonG4	0.955137	0.2kb promoter	All-pG4
1314	NonG4	0.971516	0.2kb promoter	All-pG4
1315	NonG4	0.999544	0.2kb promoter	All-pG4
1316	NonG4	0.993566	0.2kb promoter	All-pG4
1317	NonG4	0.92618	0.2kb promoter	All-pG4
1318	NonG4	0.946407	0.2kb promoter	All-pG4
1319	NonG4	0.962631	0.2kb promoter	All-pG4
1320	NonG4	0.965936	0.2kb promoter	All-pG4
1321	NonG4	1.00038	0.2kb promoter	All-pG4
1322	NonG4	0.979875	0.2kb promoter	All-pG4
1323	NonG4	0.930424	0.2kb promoter	All-pG4
1324	NonG4	0.982623	0.2kb promoter	All-pG4
1325	NonG4	0.966166	0.2kb promoter	All-pG4
1326	NonG4	0.972203	0.2kb promoter	All-pG4
1327	NonG4	0.986848	0.2kb promoter	All-pG4
1328	NonG4	0.976712	0.2kb promoter	All-pG4
1329	NonG4	0.93579	0.2kb promoter	All-pG4
1330	NonG4	1.01146	0.2kb promoter	All-pG4
1331	NonG4	1.01003	0.2kb promoter	All-pG4
1332	NonG4	1.00829	0.2kb promoter	All-pG4
1333	NonG4	1.00003	0.2kb promoter	All-pG4
1334	NonG4	0.952476	0.2kb promoter	All-pG4
1335	NonG4	0.923654	0.2kb promoter	All-pG4
1336	NonG4	0.9479	0.2kb promoter	All-pG4
1337	NonG4	1.00229	0.2kb promoter	All-pG4
1338	NonG4	1.00916	0.2kb promoter	All-pG4
1339	NonG4	1.00315	0.2kb promoter	All-pG4
1340	NonG4	1.00354	0.2kb promoter	All-pG4
1341	NonG4	1.01852	0.2kb promoter	All-pG4
1342	NonG4	1.02654	0.2kb promoter	All-pG4
1343	NonG4	0.945368	0.2kb promoter	All-pG4
1344	NonG4	0.979428	0.2kb promoter	All-pG4
1345	NonG4	0.9389	0.2kb promoter	All-pG4
1346	NonG4	0.995427	0.2kb promoter	All-pG4
1347	NonG4	0.952052	0.2kb promoter	All-pG4
1348	NonG4	1.00376	0.2kb promoter	All-pG4
1349	NonG4	0.995245	0.2kb promoter	All-pG4
1350	NonG4	0.991645	0.2kb promoter	All-pG4
1351	NonG4	1.00207	0.2kb promoter	All-pG4
1352	NonG4	0.99364	0.2kb promoter	All-pG4
1353	NonG4	0.966406	0.2kb promoter	All-pG4
1354	NonG4	0.933569	0.2kb promoter	All-pG4
1355	NonG4	0.983049	0.2kb promoter	All-pG4
1356	NonG4	0.959592	0.2kb promoter	All-pG4
1357	NonG4	0.958708	0.2kb promoter	All-pG4
1358	NonG4	1.00856	0.2kb promoter	All-pG4
1359	NonG4	0.950541	0.2kb promoter	All-pG4
1360	NonG4	0.954823	0.2kb promoter	All-pG4
1361	NonG4	0.984315	0.2kb promoter	All-pG4
1362	NonG4	0.964376	0.2kb promoter	All-pG4
1363	NonG4	1.03797	0.2kb promoter	All-pG4
1364	NonG4	0.915401	0.2kb promoter	All-pG4
1365	NonG4	1.00726	0.2kb promoter	All-pG4
1366	NonG4	0.977298	0.2kb promoter	All-pG4
1367	NonG4	0.967162	0.2kb promoter	All-pG4
1368	NonG4	0.985654	0.2kb promoter	All-pG4
1369	NonG4	0.951051	0.2kb promoter	All-pG4
1370	NonG4	0.995189	0.2kb promoter	All-pG4
1371	NonG4	0.963222	0.2kb promoter	All-pG4
1372	NonG4	0.925636	0.2kb promoter	All-pG4
1373	NonG4	0.986244	0.2kb promoter	All-pG4
1374	NonG4	0.956148	0.2kb promoter	All-pG4
1375	NonG4	0.986074	0.2kb promoter	All-pG4
1376	NonG4	0.959582	0.2kb promoter	All-pG4
1377	NonG4	0.990654	0.2kb promoter	All-pG4
1378	NonG4	0.992355	0.2kb promoter	All-pG4
1379	NonG4	0.97899	0.2kb promoter	All-pG4
1380	NonG4	0.934524	0.2kb promoter	All-pG4
1381	NonG4	1.00576	0.2kb promoter	All-pG4
1382	NonG4	0.970059	0.2kb promoter	All-pG4
1383	NonG4	0.892744	0.2kb promoter	All-pG4
1384	NonG4	0.959786	0.2kb promoter	All-pG4
1385	NonG4	0.924984	0.2kb promoter	All-pG4
1386	NonG4	1.0052	0.2kb promoter	All-pG4
1387	NonG4	1.05599	0.2kb promoter	All-pG4
1388	NonG4	0.997717	0.2kb promoter	All-pG4
1389	NonG4	0.962311	0.2kb promoter	All-pG4
1390	NonG4	1.00246	0.2kb promoter	All-pG4
1391	NonG4	0.947513	0.2kb promoter	All-pG4
1392	NonG4	0.942924	0.2kb promoter	All-pG4
1393	NonG4	0.941807	0.2kb promoter	All-pG4
1394	NonG4	0.978585	0.2kb promoter	All-pG4
1395	NonG4	0.961682	0.2kb promoter	All-pG4
1396	NonG4	0.971789	0.2kb promoter	All-pG4
1397	NonG4	0.957254	0.2kb promoter	All-pG4
1398	NonG4	0.980837	0.2kb promoter	All-pG4
1399	NonG4	0.957724	0.2kb promoter	All-pG4
1400	NonG4	0.948381	0.2kb promoter	All-pG4
1401	NonG4	0.978943	0.2kb promoter	All-pG4
1402	NonG4	1.00483	0.2kb promoter	All-pG4
1403	NonG4	0.983137	0.2kb promoter	All-pG4
1404	NonG4	0.946963	0.2kb promoter	All-pG4
1405	NonG4	0.96947	0.2kb promoter	All-pG4
1406	NonG4	0.98484	0.2kb promoter	All-pG4
1407	NonG4	0.981352	0.2kb promoter	All-pG4
1408	NonG4	1.01741	0.2kb promoter	All-pG4
1409	NonG4	1.00995	0.2kb promoter	All-pG4
1410	NonG4	0.994275	0.2kb promoter	All-pG4
1411	NonG4	0.91957	0.2kb promoter	All-pG4
1412	NonG4	0.982223	0.2kb promoter	All-pG4
1413	NonG4	0.978934	0.2kb promoter	All-pG4
1414	NonG4	0.996702	0.2kb promoter	All-pG4
1415	NonG4	0.96733	0.2kb promoter	All-pG4
1416	NonG4	0.909102	0.2kb promoter	All-pG4
1417	NonG4	0.983996	0.2kb promoter	All-pG4
1418	NonG4	0.972336	0.2kb promoter	All-pG4
1419	NonG4	0.969477	0.2kb promoter	All-pG4
1420	NonG4	0.992385	0.2kb promoter	All-pG4
1421	NonG4	0.976373	0.2kb promoter	All-pG4
1422	NonG4	0.925929	0.2kb promoter	All-pG4
1423	NonG4	0.983337	0.2kb promoter	All-pG4
1424	NonG4	0.958441	0.2kb promoter	All-pG4
1425	NonG4	0.97886	0.2kb promoter	All-pG4
1426	NonG4	1.01419	0.2kb promoter	All-pG4
1427	NonG4	0.975346	0.2kb promoter	All-pG4
1428	NonG4	0.938373	0.2kb promoter	All-pG4
1429	NonG4	0.977769	0.2kb promoter	All-pG4
1430	NonG4	0.955	0.2kb promoter	All-pG4
1431	NonG4	0.938831	0.2kb promoter	All-pG4
1432	NonG4	0.995786	0.2kb promoter	All-pG4
1433	NonG4	1.00661	0.2kb promoter	All-pG4
1434	NonG4	0.962693	0.2kb promoter	All-pG4
1435	NonG4	0.973137	0.2kb promoter	All-pG4
1436	NonG4	0.961042	0.2kb promoter	All-pG4
1437	NonG4	0.97929	0.2kb promoter	All-pG4
1438	NonG4	0.968029	0.2kb promoter	All-pG4
1439	NonG4	1.02133	0.2kb promoter	All-pG4
1440	NonG4	0.950942	0.2kb promoter	All-pG4
1441	NonG4	0.981028	0.2kb promoter	All-pG4
1442	NonG4	1.0083	0.2kb promoter	All-pG4
1443	NonG4	1.03217	0.2kb promoter	All-pG4
1444	NonG4	0.944706	0.2kb promoter	All-pG4
1445	NonG4	0.997474	0.2kb promoter	All-pG4
1446	NonG4	0.992148	0.2kb promoter	All-pG4
1447	NonG4	0.950845	0.2kb promoter	All-pG4
1448	NonG4	0.985358	0.2kb promoter	All-pG4
1449	NonG4	0.982764	0.2kb promoter	All-pG4
1450	NonG4	1.00107	0.2kb promoter	All-pG4
1451	NonG4	1.00273	0.2kb promoter	All-pG4
1452	NonG4	0.974104	0.2kb promoter	All-pG4
1453	NonG4	1.00971	0.2kb promoter	All-pG4
1454	NonG4	1.01174	0.2kb promoter	All-pG4
1455	NonG4	0.960231	0.2kb promoter	All-pG4
1456	NonG4	0.979044	0.2kb promoter	All-pG4
1457	NonG4	0.972013	0.2kb promoter	All-pG4
1458	NonG4	1.00279	0.2kb promoter	All-pG4
1459	NonG4	0.982451	0.2kb promoter	All-pG4
1460	NonG4	1.00294	0.2kb promoter	All-pG4
1461	NonG4	0.969195	0.2kb promoter	All-pG4
1462	NonG4	0.984295	0.2kb promoter	All-pG4
1463	NonG4	0.969407	0.2kb promoter	All-pG4
1464	NonG4	0.953838	0.2kb promoter	All-pG4
1465	NonG4	1.02067	0.2kb promoter	All-pG4
1466	NonG4	0.945085	0.2kb promoter	All-pG4
1467	NonG4	0.893759	0.2kb promoter	All-pG4
1468	NonG4	0.966926	0.2kb promoter	All-pG4
1469	NonG4	0.945597	0.2kb promoter	All-pG4
1470	NonG4	0.964349	0.2kb promoter	All-pG4
1471	NonG4	1.04447	0.2kb promoter	All-pG4
1472	NonG4	0.962794	0.2kb promoter	All-pG4
1473	NonG4	0.955325	0.2kb promoter	All-pG4
1474	NonG4	0.955403	0.2kb promoter	All-pG4
1475	NonG4	0.904586	0.2kb promoter	All-pG4
1476	NonG4	1.01021	0.2kb promoter	All-pG4
1477	NonG4	0.99993	0.2kb promoter	All-pG4
1478	NonG4	1.01695	0.2kb promoter	All-pG4
1479	NonG4	0.976601	0.2kb promoter	All-pG4
1480	NonG4	0.981667	0.2kb promoter	All-pG4
1481	NonG4	0.953459	0.2kb promoter	All-pG4
1482	NonG4	0.937418	0.2kb promoter	All-pG4
1483	NonG4	0.946178	0.2kb promoter	All-pG4
1484	NonG4	0.977011	0.2kb promoter	All-pG4
1485	NonG4	0.945132	0.2kb promoter	All-pG4
1486	NonG4	0.968536	0.2kb promoter	All-pG4
1487	NonG4	0.964854	0.2kb promoter	All-pG4
1488	NonG4	0.977545	0.2kb promoter	All-pG4
1489	NonG4	0.998433	0.2kb promoter	All-pG4
1490	NonG4	1.02696	0.2kb promoter	All-pG4
1491	NonG4	0.920857	0.2kb promoter	All-pG4
1492	NonG4	0.980754	0.2kb promoter	All-pG4
1493	NonG4	1.01361	0.2kb promoter	All-pG4
1494	NonG4	0.996499	0.2kb promoter	All-pG4
1495	NonG4	0.965496	0.2kb promoter	All-pG4
1496	NonG4	1.01678	0.2kb promoter	All-pG4
1497	NonG4	0.973422	0.2kb promoter	All-pG4
1498	NonG4	0.991979	0.2kb promoter	All-pG4
1499	NonG4	1.01302	0.2kb promoter	All-pG4
1500	NonG4	0.976314	0.2kb promoter	All-pG4
1501	NonG4	0.999137	0.2kb promoter	All-pG4
1502	NonG4	1.00453	0.2kb promoter	All-pG4
1503	NonG4	1.02363	0.2kb promoter	All-pG4
1504	NonG4	0.951537	0.2kb promoter	All-pG4
1505	NonG4	1.01523	0.2kb promoter	All-pG4
1506	NonG4	0.986663	0.2kb promoter	All-pG4
1507	NonG4	0.929445	0.2kb promoter	All-pG4
1508	NonG4	0.965666	0.2kb promoter	All-pG4
1509	NonG4	0.979841	0.2kb promoter	All-pG4
1510	NonG4	0.961993	0.2kb promoter	All-pG4
1511	NonG4	0.907938	0.2kb promoter	All-pG4
1512	NonG4	0.896859	0.2kb promoter	All-pG4
1513	NonG4	0.959712	0.2kb promoter	All-pG4
1514	NonG4	0.957556	0.2kb promoter	All-pG4
1515	NonG4	0.985367	0.2kb promoter	All-pG4
1516	NonG4	0.971544	0.2kb promoter	All-pG4
1517	NonG4	1.03578	0.2kb promoter	All-pG4
1518	NonG4	1.02614	0.2kb promoter	All-pG4
1519	NonG4	1.016	0.2kb promoter	All-pG4
1520	NonG4	1.01208	0.2kb promoter	All-pG4
1521	NonG4	1.02353	0.2kb promoter	All-pG4
1522	NonG4	0.976689	0.2kb promoter	All-pG4
1523	NonG4	0.956204	0.2kb promoter	All-pG4
1524	NonG4	0.96925	0.2kb promoter	All-pG4
1525	NonG4	0.956403	0.2kb promoter	All-pG4
1526	NonG4	0.930308	0.2kb promoter	All-pG4
1527	NonG4	0.949637	0.2kb promoter	All-pG4
1528	NonG4	0.95691	0.2kb promoter	All-pG4
1529	NonG4	0.969918	0.2kb promoter	All-pG4
1530	NonG4	1.01208	0.2kb promoter	All-pG4
1531	NonG4	0.98747	0.2kb promoter	All-pG4
1532	NonG4	0.988017	0.2kb promoter	All-pG4
1533	NonG4	0.972221	0.2kb promoter	All-pG4
1534	NonG4	1.00644	0.2kb promoter	All-pG4
1535	NonG4	0.997909	0.2kb promoter	All-pG4
1536	NonG4	0.932713	0.2kb promoter	All-pG4
1537	NonG4	1.00001	0.2kb promoter	All-pG4
1538	NonG4	0.962989	0.2kb promoter	All-pG4
1539	NonG4	0.997349	0.2kb promoter	All-pG4
1540	NonG4	1.02185	0.2kb promoter	All-pG4
1541	NonG4	0.961035	0.2kb promoter	All-pG4
1542	NonG4	0.997871	0.2kb promoter	All-pG4
1543	NonG4	1.00648	0.2kb promoter	All-pG4
1544	NonG4	0.936258	0.2kb promoter	All-pG4
1545	NonG4	1.00489	0.2kb promoter	All-pG4
1546	NonG4	0.953075	0.2kb promoter	All-pG4
1547	NonG4	1.01027	0.2kb promoter	All-pG4
1548	NonG4	1.00041	0.2kb promoter	All-pG4
1549	NonG4	0.978435	0.2kb promoter	All-pG4
1550	NonG4	1.01486	0.2kb promoter	All-pG4
1551	NonG4	0.990545	0.2kb promoter	All-pG4
1552	NonG4	0.924927	0.2kb promoter	All-pG4
1553	NonG4	1.00346	0.2kb promoter	All-pG4
1554	NonG4	1.06252	0.2kb promoter	All-pG4
1555	NonG4	0.966816	0.2kb promoter	All-pG4
1556	NonG4	0.943627	0.2kb promoter	All-pG4
1557	NonG4	0.961392	0.2kb promoter	All-pG4
1558	NonG4	0.938904	0.2kb promoter	All-pG4
1559	NonG4	0.929269	0.2kb promoter	All-pG4
1560	NonG4	1.02066	0.2kb promoter	All-pG4
1561	NonG4	0.994716	0.2kb promoter	All-pG4
1562	NonG4	1.00475	0.2kb promoter	All-pG4
1563	NonG4	0.935966	0.2kb promoter	All-pG4
1564	NonG4	1.00071	0.2kb promoter	All-pG4
1565	NonG4	0.999482	0.2kb promoter	All-pG4
1566	NonG4	0.972975	0.2kb promoter	All-pG4
1567	NonG4	1.00469	0.2kb promoter	All-pG4
1568	NonG4	0.966208	0.2kb promoter	All-pG4
1569	NonG4	0.940596	0.2kb promoter	All-pG4
1570	NonG4	0.974513	0.2kb promoter	All-pG4
1571	NonG4	1.00888	0.2kb promoter	All-pG4
1572	NonG4	0.930948	0.2kb promoter	All-pG4
1573	NonG4	1.00182	0.2kb promoter	All-pG4
1574	NonG4	0.943421	0.2kb promoter	All-pG4
1575	NonG4	0.95565	0.2kb promoter	All-pG4
1576	NonG4	0.990764	0.2kb promoter	All-pG4
1577	NonG4	0.989337	0.2kb promoter	All-pG4
1578	NonG4	0.978302	0.2kb promoter	All-pG4
1579	NonG4	0.953205	0.2kb promoter	All-pG4
1580	NonG4	1.01012	0.2kb promoter	All-pG4
1581	NonG4	0.988408	0.2kb promoter	All-pG4
1582	NonG4	0.969437	0.2kb promoter	All-pG4
1583	NonG4	0.987008	0.2kb promoter	All-pG4
1584	NonG4	0.952135	0.2kb promoter	All-pG4
1585	NonG4	1.03754	0.2kb promoter	All-pG4
1586	NonG4	0.995507	0.2kb promoter	All-pG4
1587	NonG4	0.969051	0.2kb promoter	All-pG4
1588	NonG4	0.984144	0.2kb promoter	All-pG4
1589	NonG4	0.990443	0.2kb promoter	All-pG4
1590	NonG4	0.974202	0.2kb promoter	All-pG4
1591	NonG4	0.951586	0.2kb promoter	All-pG4
1592	NonG4	0.977185	0.2kb promoter	All-pG4
1593	NonG4	0.987637	0.2kb promoter	All-pG4
1594	NonG4	0.970778	0.2kb promoter	All-pG4
1595	NonG4	0.981158	0.2kb promoter	All-pG4
1596	NonG4	0.961681	0.2kb promoter	All-pG4
1597	NonG4	0.905929	0.2kb promoter	All-pG4
1598	NonG4	0.974304	0.2kb promoter	All-pG4
1599	NonG4	1.01254	0.2kb promoter	All-pG4
1600	NonG4	0.966644	0.2kb promoter	All-pG4
1601	NonG4	0.989708	0.2kb promoter	All-pG4
1602	NonG4	0.984759	0.2kb promoter	All-pG4
1603	NonG4	1.00318	0.2kb promoter	All-pG4
1604	NonG4	0.947059	0.2kb promoter	All-pG4
1605	NonG4	0.93483	0.2kb promoter	All-pG4
1606	NonG4	1.01287	0.2kb promoter	All-pG4
1607	NonG4	1.00043	0.2kb promoter	All-pG4
1608	NonG4	0.98471	0.2kb promoter	All-pG4
1609	NonG4	0.996783	0.2kb promoter	All-pG4
1610	NonG4	0.935741	0.2kb promoter	All-pG4
1611	NonG4	0.930629	0.2kb promoter	All-pG4
1612	NonG4	1.00598	0.2kb promoter	All-pG4
1613	NonG4	0.985836	0.2kb promoter	All-pG4
1614	NonG4	0.996557	0.2kb promoter	All-pG4
1615	NonG4	1.01451	0.2kb promoter	All-pG4
1616	NonG4	0.984707	0.2kb promoter	All-pG4
1617	NonG4	0.96127	0.2kb promoter	All-pG4
1618	NonG4	0.982811	0.2kb promoter	All-pG4
1619	NonG4	0.977775	0.2kb promoter	All-pG4
1620	NonG4	0.973951	0.2kb promoter	All-pG4
1621	NonG4	0.982008	0.2kb promoter	All-pG4
1622	NonG4	0.950853	0.2kb promoter	All-pG4
1623	NonG4	0.984748	0.2kb promoter	All-pG4
1624	NonG4	0.993567	0.2kb promoter	All-pG4
1625	NonG4	0.952025	0.2kb promoter	All-pG4
1626	NonG4	1.02885	0.2kb promoter	All-pG4
1627	NonG4	0.974623	0.2kb promoter	All-pG4
1628	NonG4	1.04065	0.2kb promoter	All-pG4
1629	NonG4	0.948423	0.2kb promoter	All-pG4
1630	NonG4	0.937256	0.2kb promoter	All-pG4
1631	NonG4	0.947868	0.2kb promoter	All-pG4
1632	NonG4	0.971918	0.2kb promoter	All-pG4
1633	NonG4	1.01407	0.2kb promoter	All-pG4
1634	NonG4	0.982611	0.2kb promoter	All-pG4
1635	NonG4	0.966194	0.2kb promoter	All-pG4
1636	NonG4	1.01299	0.2kb promoter	All-pG4
1637	NonG4	1.02481	0.2kb promoter	All-pG4
1638	NonG4	0.997951	0.2kb promoter	All-pG4
1639	NonG4	0.96164	0.2kb promoter	All-pG4
1640	NonG4	0.944581	0.2kb promoter	All-pG4
1641	NonG4	0.980472	0.2kb promoter	All-pG4
1642	NonG4	0.956879	0.2kb promoter	All-pG4
1643	NonG4	1.04701	0.2kb promoter	All-pG4
1644	NonG4	0.980651	0.2kb promoter	All-pG4
1645	NonG4	0.963054	0.2kb promoter	All-pG4
1646	NonG4	0.975199	0.2kb promoter	All-pG4
1647	NonG4	0.987159	0.2kb promoter	All-pG4
1648	NonG4	1.02148	0.2kb promoter	All-pG4
1649	NonG4	0.986445	0.2kb promoter	All-pG4
1650	NonG4	1.00159	0.2kb promoter	All-pG4
1651	NonG4	0.998057	0.2kb promoter	All-pG4
1652	NonG4	0.976634	0.2kb promoter	All-pG4
1653	NonG4	1.00032	0.2kb promoter	All-pG4
1654	NonG4	1.02792	0.2kb promoter	All-pG4
1655	NonG4	0.932816	0.2kb promoter	All-pG4
1656	NonG4	1.03885	0.2kb promoter	All-pG4
1657	NonG4	0.975954	0.2kb promoter	All-pG4
1658	NonG4	0.966295	0.2kb promoter	All-pG4
1659	NonG4	0.949826	0.2kb promoter	All-pG4
1660	NonG4	0.974524	0.2kb promoter	All-pG4
1661	NonG4	0.939534	0.2kb promoter	All-pG4
1662	NonG4	1.01265	0.2kb promoter	All-pG4
1663	NonG4	1.03976	0.2kb promoter	All-pG4
1664	NonG4	0.965937	0.2kb promoter	All-pG4
1665	NonG4	0.996885	0.2kb promoter	All-pG4
1666	NonG4	0.991624	0.2kb promoter	All-pG4
1667	NonG4	0.960177	0.2kb promoter	All-pG4
1668	NonG4	0.974079	0.2kb promoter	All-pG4
1669	NonG4	0.957696	0.2kb promoter	All-pG4
1670	NonG4	0.981387	0.2kb promoter	All-pG4
1671	NonG4	0.992643	0.2kb promoter	All-pG4
1672	NonG4	0.992153	0.2kb promoter	All-pG4
1673	NonG4	0.932206	0.2kb promoter	All-pG4
1674	NonG4	0.985051	0.2kb promoter	All-pG4
1675	NonG4	0.991831	0.2kb promoter	All-pG4
1676	NonG4	0.976646	0.2kb promoter	All-pG4
1677	NonG4	0.953992	0.2kb promoter	All-pG4
1678	NonG4	0.986686	0.2kb promoter	All-pG4
1679	NonG4	0.946895	0.2kb promoter	All-pG4
1680	NonG4	0.936763	0.2kb promoter	All-pG4
1681	NonG4	0.969162	0.2kb promoter	All-pG4
1682	NonG4	0.924348	0.2kb promoter	All-pG4
1683	NonG4	0.979449	0.2kb promoter	All-pG4
1684	NonG4	1.00689	0.2kb promoter	All-pG4
1685	NonG4	0.976324	0.2kb promoter	All-pG4
1686	NonG4	0.973548	0.2kb promoter	All-pG4
1687	NonG4	0.971301	0.2kb promoter	All-pG4
1688	NonG4	0.981923	0.2kb promoter	All-pG4
1689	NonG4	0.929611	0.2kb promoter	All-pG4
1690	NonG4	0.954719	0.2kb promoter	All-pG4
1691	NonG4	0.911817	0.2kb promoter	All-pG4
1692	NonG4	1.00154	0.2kb promoter	All-pG4
1693	NonG4	0.997622	0.2kb promoter	All-pG4
1694	NonG4	0.950449	0.2kb promoter	All-pG4
1695	NonG4	0.961768	0.2kb promoter	All-pG4
1696	NonG4	0.933805	0.2kb promoter	All-pG4
1697	NonG4	0.952667	0.2kb promoter	All-pG4
1698	NonG4	1.06134	0.2kb promoter	All-pG4
1699	NonG4	0.952285	0.2kb promoter	All-pG4
1700	NonG4	1.0461	0.2kb promoter	All-pG4
1701	NonG4	0.989523	0.2kb promoter	All-pG4
1702	NonG4	0.966164	0.2kb promoter	All-pG4
1703	NonG4	0.953248	0.2kb promoter	All-pG4
1704	NonG4	0.985003	0.2kb promoter	All-pG4
1705	NonG4	1.00916	0.2kb promoter	All-pG4
1706	NonG4	0.954448	0.2kb promoter	All-pG4
1707	NonG4	0.989556	0.2kb promoter	All-pG4
1708	NonG4	0.972007	0.2kb promoter	All-pG4
1709	NonG4	0.990005	0.2kb promoter	All-pG4
1710	NonG4	1.02195	0.2kb promoter	All-pG4
1711	NonG4	0.958497	0.2kb promoter	All-pG4
1712	NonG4	1.00644	0.2kb promoter	All-pG4
1713	NonG4	0.961987	0.2kb promoter	All-pG4
1714	NonG4	1.00329	0.2kb promoter	All-pG4
1715	NonG4	0.977559	0.2kb promoter	All-pG4
1716	NonG4	0.945688	0.2kb promoter	All-pG4
1717	NonG4	0.947294	0.2kb promoter	All-pG4
1718	NonG4	0.962703	0.2kb promoter	All-pG4
1719	NonG4	0.924724	0.2kb promoter	All-pG4
1720	NonG4	0.952445	0.2kb promoter	All-pG4
1721	NonG4	0.965954	0.2kb promoter	All-pG4
1722	NonG4	0.97096	0.2kb promoter	All-pG4
1723	NonG4	0.997913	0.2kb promoter	All-pG4
1724	NonG4	0.952654	0.2kb promoter	All-pG4
1725	NonG4	0.960907	0.2kb promoter	All-pG4
1726	NonG4	0.971887	0.2kb promoter	All-pG4
1727	NonG4	0.96794	0.2kb promoter	All-pG4
1728	NonG4	0.925333	0.2kb promoter	All-pG4
1729	NonG4	0.985903	0.2kb promoter	All-pG4
1730	NonG4	1.01196	0.2kb promoter	All-pG4
1731	NonG4	0.970782	0.2kb promoter	All-pG4
1732	NonG4	0.951316	0.2kb promoter	All-pG4
1733	NonG4	1.0052	0.2kb promoter	All-pG4
1734	NonG4	0.96026	0.2kb promoter	All-pG4
1735	NonG4	0.959103	0.2kb promoter	All-pG4
1736	NonG4	0.947817	0.2kb promoter	All-pG4
1737	NonG4	1.02533	0.2kb promoter	All-pG4
1738	NonG4	0.98958	0.2kb promoter	All-pG4
1739	NonG4	0.959704	0.2kb promoter	All-pG4
1740	NonG4	0.947347	0.2kb promoter	All-pG4
1741	NonG4	0.895686	0.2kb promoter	All-pG4
1742	NonG4	0.951004	0.2kb promoter	All-pG4
1743	NonG4	0.936606	0.2kb promoter	All-pG4
1744	NonG4	0.946537	0.2kb promoter	All-pG4
1745	NonG4	0.999847	0.2kb promoter	All-pG4
1746	NonG4	0.956213	0.2kb promoter	All-pG4
1747	NonG4	1.01833	0.2kb promoter	All-pG4
1748	NonG4	0.946563	0.2kb promoter	All-pG4
1749	NonG4	0.939985	0.2kb promoter	All-pG4
1750	NonG4	0.991759	0.2kb promoter	All-pG4
1751	NonG4	0.95041	0.2kb promoter	All-pG4
1752	NonG4	1.03258	0.2kb promoter	All-pG4
1753	NonG4	1.01724	0.2kb promoter	All-pG4
1754	NonG4	0.959847	0.2kb promoter	All-pG4
1755	NonG4	0.999754	0.2kb promoter	All-pG4
1756	NonG4	0.944785	0.2kb promoter	All-pG4
1757	NonG4	0.964952	0.2kb promoter	All-pG4
1758	NonG4	0.926103	0.2kb promoter	All-pG4
1759	NonG4	0.969275	0.2kb promoter	All-pG4
1760	NonG4	0.958774	0.2kb promoter	All-pG4
1761	NonG4	0.92635	0.2kb promoter	All-pG4
1762	NonG4	0.989227	0.2kb promoter	All-pG4
1763	NonG4	0.97559	0.2kb promoter	All-pG4
1764	NonG4	0.982928	0.2kb promoter	All-pG4
1765	NonG4	0.990064	0.2kb promoter	All-pG4
1766	NonG4	0.967602	0.2kb promoter	All-pG4
1767	NonG4	0.952225	0.2kb promoter	All-pG4
1768	NonG4	0.956399	0.2kb promoter	All-pG4
1769	NonG4	0.968012	0.2kb promoter	All-pG4
1770	NonG4	0.931842	0.2kb promoter	All-pG4
1771	NonG4	0.968795	0.2kb promoter	All-pG4
1772	NonG4	0.974634	0.2kb promoter	All-pG4
1773	NonG4	0.974437	0.2kb promoter	All-pG4
1774	NonG4	0.953478	0.2kb promoter	All-pG4
1775	NonG4	1.00356	0.2kb promoter	All-pG4
1776	NonG4	1.04323	0.2kb promoter	All-pG4
1777	NonG4	0.969818	0.2kb promoter	All-pG4
1778	NonG4	0.986211	0.2kb promoter	All-pG4
1779	NonG4	0.916857	0.2kb promoter	All-pG4
1780	NonG4	0.983453	0.2kb promoter	All-pG4
1781	NonG4	0.97533	0.2kb promoter	All-pG4
1782	NonG4	0.947931	0.2kb promoter	All-pG4
1783	NonG4	0.968541	0.2kb promoter	All-pG4
1784	NonG4	0.905337	0.2kb promoter	All-pG4
1785	NonG4	0.926716	0.2kb promoter	All-pG4
1786	NonG4	0.96693	0.2kb promoter	All-pG4
1787	NonG4	0.956599	0.2kb promoter	All-pG4
1788	NonG4	1.00123	0.2kb promoter	All-pG4
1789	NonG4	0.923976	0.2kb promoter	All-pG4
1790	NonG4	0.985981	0.2kb promoter	All-pG4
1791	NonG4	1.00842	0.2kb promoter	All-pG4
1792	NonG4	0.936768	0.2kb promoter	All-pG4
1793	NonG4	0.98698	0.2kb promoter	All-pG4
1794	NonG4	0.985141	0.2kb promoter	All-pG4
1795	NonG4	0.954285	0.2kb promoter	All-pG4
1796	NonG4	0.952508	0.2kb promoter	All-pG4
1797	NonG4	0.99021	0.2kb promoter	All-pG4
1798	NonG4	0.948383	0.2kb promoter	All-pG4
1799	NonG4	0.984084	0.2kb promoter	All-pG4
1800	NonG4	1.00759	0.2kb promoter	All-pG4
1801	NonG4	0.979101	0.2kb promoter	All-pG4
1802	NonG4	0.96108	0.2kb promoter	All-pG4
1803	NonG4	0.938805	0.2kb promoter	All-pG4
1804	NonG4	0.999568	0.2kb promoter	All-pG4
1805	NonG4	1.01257	0.2kb promoter	All-pG4
1806	NonG4	0.984381	0.2kb promoter	All-pG4
1807	NonG4	1.03811	0.2kb promoter	All-pG4
1808	NonG4	0.947249	0.2kb promoter	All-pG4
1809	NonG4	0.97735	0.2kb promoter	All-pG4
1810	NonG4	0.921471	0.2kb promoter	All-pG4
1811	NonG4	1.00971	0.2kb promoter	All-pG4
1812	NonG4	0.951343	0.2kb promoter	All-pG4
1813	NonG4	0.929362	0.2kb promoter	All-pG4
1814	NonG4	1.01257	0.2kb promoter	All-pG4
1815	NonG4	0.972768	0.2kb promoter	All-pG4
1816	NonG4	0.975558	0.2kb promoter	All-pG4
1817	NonG4	0.927153	0.2kb promoter	All-pG4
1818	NonG4	0.936475	0.2kb promoter	All-pG4
1819	NonG4	0.960083	0.2kb promoter	All-pG4
1820	NonG4	0.9808	0.2kb promoter	All-pG4
1821	NonG4	0.990459	0.2kb promoter	All-pG4
1822	NonG4	0.951554	0.2kb promoter	All-pG4
1823	NonG4	0.984693	0.2kb promoter	All-pG4
1824	NonG4	1.01123	0.2kb promoter	All-pG4
1825	NonG4	0.98754	0.2kb promoter	All-pG4
1826	NonG4	0.937786	0.2kb promoter	All-pG4
1827	NonG4	0.994777	0.2kb promoter	All-pG4
1828	NonG4	0.962305	0.2kb promoter	All-pG4
1829	NonG4	0.937347	0.2kb promoter	All-pG4
1830	NonG4	0.942011	0.2kb promoter	All-pG4
1831	NonG4	1.01765	0.2kb promoter	All-pG4
1832	NonG4	0.960198	0.2kb promoter	All-pG4
1833	NonG4	1.00036	0.2kb promoter	All-pG4
1834	NonG4	1.026	0.2kb promoter	All-pG4
1835	NonG4	0.961304	0.2kb promoter	All-pG4
1836	NonG4	0.926863	0.2kb promoter	All-pG4
1837	NonG4	0.921798	0.2kb promoter	All-pG4
1838	NonG4	0.939392	0.2kb promoter	All-pG4
1839	NonG4	0.96225	0.2kb promoter	All-pG4
1840	NonG4	0.972376	0.2kb promoter	All-pG4
1841	NonG4	0.960342	0.2kb promoter	All-pG4
1842	NonG4	0.993612	0.2kb promoter	All-pG4
1843	NonG4	0.943842	0.2kb promoter	All-pG4
1844	NonG4	1.00431	0.2kb promoter	All-pG4
1845	NonG4	0.970712	0.2kb promoter	All-pG4
1846	NonG4	0.985822	0.2kb promoter	All-pG4
1847	NonG4	1.00654	0.2kb promoter	All-pG4
1848	NonG4	0.999256	0.2kb promoter	All-pG4
1849	NonG4	0.908638	0.2kb promoter	All-pG4
1850	NonG4	0.982963	0.2kb promoter	All-pG4
1851	NonG4	0.972779	0.2kb promoter	All-pG4
1852	NonG4	1.01552	0.2kb promoter	All-pG4
1853	NonG4	0.951183	0.2kb promoter	All-pG4
1854	NonG4	0.969075	0.2kb promoter	All-pG4
1855	NonG4	0.978637	0.2kb promoter	All-pG4
1856	NonG4	0.974168	0.2kb promoter	All-pG4
1857	NonG4	1.00725	0.2kb promoter	All-pG4
1858	NonG4	0.963833	0.2kb promoter	All-pG4
1859	NonG4	0.929991	0.2kb promoter	All-pG4
1860	NonG4	0.987176	0.2kb promoter	All-pG4
1861	NonG4	0.961443	0.2kb promoter	All-pG4
1862	NonG4	0.97784	0.2kb promoter	All-pG4
1863	NonG4	0.957009	0.2kb promoter	All-pG4
1864	NonG4	0.976065	0.2kb promoter	All-pG4
1865	NonG4	1.01262	0.2kb promoter	All-pG4
1866	NonG4	0.929325	0.2kb promoter	All-pG4
1867	NonG4	0.981105	0.2kb promoter	All-pG4
1868	NonG4	0.979243	0.2kb promoter	All-pG4
1869	NonG4	1.00844	0.2kb promoter	All-pG4
1870	NonG4	0.975531	0.2kb promoter	All-pG4
1871	NonG4	0.912118	0.2kb promoter	All-pG4
1872	NonG4	0.980154	0.2kb promoter	All-pG4
1873	NonG4	1.01385	0.2kb promoter	All-pG4
1874	NonG4	0.998407	0.2kb promoter	All-pG4
1875	NonG4	0.931305	0.2kb promoter	All-pG4
1876	NonG4	0.982872	0.2kb promoter	All-pG4
1877	NonG4	0.999309	0.2kb promoter	All-pG4
1878	NonG4	0.930287	0.2kb promoter	All-pG4
1879	NonG4	0.963465	0.2kb promoter	All-pG4
1880	NonG4	1.00248	0.2kb promoter	All-pG4
1881	NonG4	0.953802	0.2kb promoter	All-pG4
1882	NonG4	0.979463	0.2kb promoter	All-pG4
1883	NonG4	1.01926	0.2kb promoter	All-pG4
1884	NonG4	0.951145	0.2kb promoter	All-pG4
1885	NonG4	0.955108	0.2kb promoter	All-pG4
1886	NonG4	1.01249	0.2kb promoter	All-pG4
1887	NonG4	0.920099	0.2kb promoter	All-pG4
1888	NonG4	1.02	0.2kb promoter	All-pG4
1889	NonG4	0.966942	0.2kb promoter	All-pG4
1890	NonG4	0.989147	0.2kb promoter	All-pG4
1891	NonG4	0.9255	0.2kb promoter	All-pG4
1892	NonG4	0.976833	0.2kb promoter	All-pG4
1893	NonG4	0.991667	0.2kb promoter	All-pG4
1894	NonG4	1.00227	0.2kb promoter	All-pG4
1895	NonG4	0.929375	0.2kb promoter	All-pG4
1896	NonG4	1.00118	0.2kb promoter	All-pG4
1897	NonG4	0.924625	0.2kb promoter	All-pG4
1898	NonG4	0.997522	0.2kb promoter	All-pG4
1899	NonG4	0.979445	0.2kb promoter	All-pG4
1900	NonG4	0.920196	0.2kb promoter	All-pG4
1901	NonG4	0.932202	0.2kb promoter	All-pG4
1902	NonG4	0.985874	0.2kb promoter	All-pG4
1903	NonG4	0.967589	0.2kb promoter	All-pG4
1904	NonG4	1.03958	0.2kb promoter	All-pG4
1905	NonG4	0.987867	0.2kb promoter	All-pG4
1906	NonG4	1.01745	0.2kb promoter	All-pG4
1907	NonG4	0.979643	0.2kb promoter	All-pG4
1908	NonG4	0.916903	0.2kb promoter	All-pG4
1909	NonG4	0.995145	0.2kb promoter	All-pG4
1910	NonG4	1.00457	0.2kb promoter	All-pG4
1911	NonG4	0.95223	0.2kb promoter	All-pG4
1912	NonG4	1.00642	0.2kb promoter	All-pG4
1913	NonG4	0.991221	0.2kb promoter	All-pG4
1914	NonG4	0.991458	0.2kb promoter	All-pG4
1915	NonG4	0.985297	0.2kb promoter	All-pG4
1916	NonG4	0.956223	0.2kb promoter	All-pG4
1917	NonG4	0.984143	0.2kb promoter	All-pG4
1918	NonG4	0.970515	0.2kb promoter	All-pG4
1919	NonG4	1.00249	0.2kb promoter	All-pG4
1920	NonG4	0.971147	0.2kb promoter	All-pG4
1921	NonG4	0.990079	0.2kb promoter	All-pG4
1922	NonG4	1.00937	0.2kb promoter	All-pG4
1923	NonG4	1.01251	0.2kb promoter	All-pG4
1924	NonG4	0.977835	0.2kb promoter	All-pG4
1925	NonG4	0.992602	0.2kb promoter	All-pG4
1926	NonG4	0.931342	0.2kb promoter	All-pG4
1927	NonG4	0.945344	0.2kb promoter	All-pG4
1928	NonG4	0.949044	0.2kb promoter	All-pG4
1929	NonG4	1.03821	0.2kb promoter	All-pG4
1930	NonG4	0.96732	0.2kb promoter	All-pG4
1931	NonG4	1.00355	0.2kb promoter	All-pG4
1932	NonG4	0.97338	0.2kb promoter	All-pG4
1933	NonG4	0.939574	0.2kb promoter	All-pG4
1934	NonG4	0.976426	0.2kb promoter	All-pG4
1935	NonG4	0.996689	0.2kb promoter	All-pG4
1936	NonG4	1.00396	0.2kb promoter	All-pG4
1937	NonG4	0.973156	0.2kb promoter	All-pG4
1938	NonG4	0.963598	0.2kb promoter	All-pG4
1939	NonG4	0.997139	0.2kb promoter	All-pG4
1940	NonG4	0.949842	0.2kb promoter	All-pG4
1941	NonG4	1.03458	0.2kb promoter	All-pG4
1942	NonG4	0.990656	0.2kb promoter	All-pG4
1943	NonG4	0.945172	0.2kb promoter	All-pG4
1944	NonG4	0.928303	0.2kb promoter	All-pG4
1945	NonG4	1.01695	0.2kb promoter	All-pG4
1946	NonG4	0.991063	0.2kb promoter	All-pG4
1947	NonG4	0.955067	0.2kb promoter	All-pG4
1948	NonG4	1.02285	0.2kb promoter	All-pG4
1949	NonG4	1.01472	0.2kb promoter	All-pG4
1950	NonG4	0.97273	0.2kb promoter	All-pG4
1951	NonG4	0.987343	0.2kb promoter	All-pG4
1952	NonG4	1.00678	0.2kb promoter	All-pG4
1953	NonG4	0.936611	0.2kb promoter	All-pG4
1954	NonG4	0.997866	0.2kb promoter	All-pG4
1955	NonG4	0.998931	0.2kb promoter	All-pG4
1956	NonG4	0.989542	0.2kb promoter	All-pG4
1957	NonG4	0.941025	0.2kb promoter	All-pG4
1958	NonG4	0.962577	0.2kb promoter	All-pG4
1959	NonG4	1.00777	0.2kb promoter	All-pG4
1960	NonG4	1.02044	0.2kb promoter	All-pG4
1961	NonG4	0.951865	0.2kb promoter	All-pG4
1962	NonG4	0.940581	0.2kb promoter	All-pG4
1963	NonG4	0.940665	0.2kb promoter	All-pG4
1964	NonG4	0.948455	0.2kb promoter	All-pG4
1965	NonG4	0.92983	0.2kb promoter	All-pG4
1966	NonG4	1.0162	0.2kb promoter	All-pG4
1967	NonG4	1.02939	0.2kb promoter	All-pG4
1968	NonG4	0.953898	0.2kb promoter	All-pG4
1969	NonG4	0.972748	0.2kb promoter	All-pG4
1970	NonG4	1.002	0.2kb promoter	All-pG4
1971	NonG4	0.964621	0.2kb promoter	All-pG4
1972	NonG4	0.963704	0.2kb promoter	All-pG4
1973	NonG4	0.955369	0.2kb promoter	All-pG4
1974	NonG4	0.95242	0.2kb promoter	All-pG4
1975	NonG4	0.995235	0.2kb promoter	All-pG4
1976	NonG4	0.94601	0.2kb promoter	All-pG4
1977	NonG4	0.967722	0.2kb promoter	All-pG4
1978	NonG4	0.951878	0.2kb promoter	All-pG4
1979	NonG4	0.961844	0.2kb promoter	All-pG4
1980	NonG4	0.995003	0.2kb promoter	All-pG4
1981	NonG4	0.981854	0.2kb promoter	All-pG4
1982	NonG4	0.933969	0.2kb promoter	All-pG4
1983	NonG4	0.975916	0.2kb promoter	All-pG4
1984	NonG4	1.01451	0.2kb promoter	All-pG4
1985	NonG4	1.02234	0.2kb promoter	All-pG4
1986	NonG4	1.00434	0.2kb promoter	All-pG4
1987	NonG4	0.942108	0.2kb promoter	All-pG4
1988	NonG4	1.01709	0.2kb promoter	All-pG4
1989	NonG4	0.942856	0.2kb promoter	All-pG4
1990	NonG4	0.982111	0.2kb promoter	All-pG4
1991	NonG4	0.952757	0.2kb promoter	All-pG4
1992	NonG4	0.95753	0.2kb promoter	All-pG4
1993	NonG4	0.954959	0.2kb promoter	All-pG4
1994	NonG4	0.892186	0.2kb promoter	All-pG4
1995	NonG4	0.987775	0.2kb promoter	All-pG4
1996	NonG4	0.977578	0.2kb promoter	All-pG4
1997	NonG4	1.0044	0.2kb promoter	All-pG4
1998	NonG4	0.957632	0.2kb promoter	All-pG4
[truncated: 378,001+ more rows]

## Sheet: Figure 2a
promoter_type	groups	g4_type	PloyNumber	SubsNumber	OR	OR_down	OR_up	pvalue
1kb promoter	pG4	All	3931	51255	1.1771	1.13788	1.2174	1.19812e-20
1kb promoter	pG4	Stable	2618	34144	1.1768	1.12945	1.2258	1.58547e-14
1kb promoter	pG4	unStable	1313	17111	1.1777	1.11182	1.24668	3.3054e-08
1kb promoter	Gtract	All	1790	21389	1.28443	1.22234	1.34906	3.39145e-22
1kb promoter	Gtract	Stable	1137	14897	1.17141	1.10121	1.24515	6.20618e-07
1kb promoter	Gtract	unStable	653	6492	1.54375	1.42155	1.67423	2.94392e-23
1kb promoter	loop	All	1917	26417	1.11373	1.06185	1.16764	1.00584e-05
1kb promoter	loop	Stable	1273	16047	1.21753	1.14836	1.29003	7.52226e-11
1kb promoter	loop	unStable	644	10370	0.953134	0.878419	1.03272	0.245729
1kb promoter	nonpG4	All	52396	804165	-	-	-	-
0.2kb promoter	pG4	All	2103	25348	1.07411	1.02342	1.12686	0.00363044
0.2kb promoter	pG4	Stable	1440	17245	1.08107	1.02085	1.14414	0.00727412
0.2kb promoter	pG4	unStable	663	8103	1.05931	0.975286	1.14906	0.162598
0.2kb promoter	Gtract	All	962	10392	1.19845	1.1181	1.28348	3.874e-07
0.2kb promoter	Gtract	Stable	625	7270	1.11297	1.0221	1.21028	0.0127849
0.2kb promoter	Gtract	unStable	337	3122	1.39746	1.24349	1.5665	2.89494e-08
0.2kb promoter	loop	All	1011	13207	0.991043	0.926488	1.05917	0.800255
0.2kb promoter	loop	Stable	701	8358	1.08586	1.00189	1.1754	0.0434154
0.2kb promoter	loop	unStable	310	4849	0.827651	0.734522	0.929887	0.00121084
0.2kb promoter	nonpG4	All	13296	172134	-	-	-	-

## Sheet: Figure 2b
promoter_type	groups	g4_type	ployNumber	subsNumber	OR	OR_down	OR_up	pvalue
1kb promoter	pG4	All	6106	51255	1.10328	1.07322	1.13397	3.89197e-12
1kb promoter	pG4	Stable	3994	34144	1.08332	1.04733	1.1203	3.63513e-06
1kb promoter	pG4	unStable	2112	17111	1.14305	1.09143	1.19665	1.73832e-08
1kb promoter	Gtract	All	2930	21389	1.26861	1.21937	1.31944	7.30839e-31
1kb promoter	Gtract	Stable	1904	14897	1.18364	1.12732	1.2422	1.86488e-11
1kb promoter	Gtract	unStable	1026	6492	1.46358	1.36844	1.56405	4.54218e-27
1kb promoter	loop	All	2847	26417	0.998055	0.959262	1.03813	0.936135
1kb promoter	loop	Stable	1782	16047	1.02841	0.978237	1.08061	0.267356
1kb promoter	loop	unStable	1065	10370	0.951087	0.89178	1.0135	0.123683
1kb promoter	nonPG4	All	86835	804165	-	-	-	-
0.2kb promoter	pG4	All	3277	25348	1.00937	0.970473	1.04958	0.639241
0.2kb promoter	pG4	Stable	2190	17245	0.991512	0.94592	1.03897	0.73087
0.2kb promoter	pG4	unStable	1087	8103	1.04738	0.980703	1.11775	0.162906
0.2kb promoter	Gtract	All	1539	10392	1.15624	1.09333	1.22225	4.01381e-07
0.2kb promoter	Gtract	Stable	1015	7270	1.09008	1.01825	1.16599	0.0127796
0.2kb promoter	Gtract	unStable	524	3122	1.31043	1.19108	1.43952	3.76448e-08
0.2kb promoter	loop	All	1544	13207	0.912741	0.863755	0.964061	0.000992161
0.2kb promoter	loop	Stable	1002	8358	0.936004	0.87449	1.00106	0.0527628
0.2kb promoter	loop	unStable	542	4849	0.872671	0.796222	0.955	0.00282364
0.2kb promoter	nonPG4	All	22047	172134	-	-	-	-

## Sheet: Figure 2d
Primates	promoter_type	groups	g4_type	ployNumber	subsNumber	NonpG4_ployNumber	NonpG4_subsNumber	OR	OR_down	OR_up	pvalue
panTro4	1kb promoter	pG4	All	6966	23955	98160	342735	1.01534	0.987536	1.0438	0.279486
panTro4	1kb promoter	pG4	Stable	4612	16230	98160	342735	0.992189	0.959316	1.02602	0.651573
panTro4	1kb promoter	pG4	unStable	2354	7725	98160	342735	1.06398	1.015	1.11499	0.00959308
gorGor3	1kb promoter	pG4	All	6124	26742	91578	412184	1.03072	1.00143	1.06073	0.0388851
gorGor3	1kb promoter	pG4	Stable	3912	18103	91578	412184	0.972625	0.938663	1.00764	0.124554
gorGor3	1kb promoter	pG4	unStable	2212	8639	91578	412184	1.15249	1.09877	1.20836	6.32772e-09
ponAbe2	1kb promoter	pG4	All	6361	53175	90640	840454	1.10917	1.07961	1.13951	8.09595e-14
ponAbe2	1kb promoter	pG4	Stable	4154	35354	90640	840454	1.08952	1.05402	1.12592	4.15327e-07
ponAbe2	1kb promoter	pG4	unStable	2207	17821	90640	840454	1.14831	1.09757	1.20096	2.56152e-09
nomLeu3	1kb promoter	pG4	All	5884	59693	87349	982289	1.10846	1.07809	1.1396	5.58417e-13
nomLeu3	1kb promoter	pG4	Stable	3858	39627	87349	982289	1.09481	1.05822	1.13247	1.99238e-07
nomLeu3	1kb promoter	pG4	unStable	2026	20066	87349	982289	1.13542	1.08361	1.18921	1.1152e-07
rheMac3	1kb promoter	pG4	All	4268	71237	81068	1513992	1.11889	1.08377	1.15496	7.2585e-12
rheMac3	1kb promoter	pG4	Stable	2621	44258	81068	1513992	1.10597	1.06216	1.15123	1.12011e-06
rheMac3	1kb promoter	pG4	unStable	1647	26979	81068	1513992	1.1401	1.0836	1.19891	5.19661e-07
macFas5	1kb promoter	pG4	All	6120	95461	87268	1609466	1.18237	1.151	1.21442	2.4666e-33
macFas5	1kb promoter	pG4	Stable	3977	62553	87268	1609466	1.17256	1.13449	1.21169	1.09699e-20
macFas5	1kb promoter	pG4	unStable	2143	32908	87268	1609466	1.20101	1.14853	1.25536	2.40997e-15
papAnu2	1kb promoter	pG4	All	6687	102177	86419	1592460	1.20597	1.17522	1.23736	2.31488e-44
papAnu2	1kb promoter	pG4	Stable	4426	67611	86419	1592460	1.20629	1.16902	1.2445	1.18045e-30
papAnu2	1kb promoter	pG4	unStable	2261	34566	86419	1592460	1.20534	1.154	1.25847	1.17999e-16
chlSab2	1kb promoter	pG4	All	6771	104647	87867	1626045	1.19738	1.16706	1.22831	9.00952e-42
chlSab2	1kb promoter	pG4	Stable	4464	68996	87867	1626045	1.19731	1.16051	1.23512	1.07442e-28
chlSab2	1kb promoter	pG4	unStable	2307	35651	87867	1626045	1.19752	1.14702	1.24979	6.29444e-16
calJac3	1kb promoter	pG4	All	5513	169979	74091	2699535	1.18172	1.14913	1.21506	1.06812e-30
calJac3	1kb promoter	pG4	Stable	3578	109305	74091	2699535	1.19268	1.15239	1.23405	4.84558e-23
calJac3	1kb promoter	pG4	unStable	1935	60674	74091	2699535	1.16199	1.10932	1.21654	3.32226e-10
saiBol1	1kb promoter	pG4	All	4353	137963	70807	2568864	1.1447	1.10941	1.18086	5.78346e-17
saiBol1	1kb promoter	pG4	Stable	2773	85706	70807	2568864	1.17382	1.12906	1.21999	1.615e-15
saiBol1	1kb promoter	pG4	unStable	1580	52257	70807	2568864	1.09692	1.04215	1.15388	0.000399177
otoGar3	1kb promoter	pG4	All	4435	319729	54645	4993337	1.26751	1.22881	1.30721	2.81125e-48
otoGar3	1kb promoter	pG4	Stable	2851	197764	54645	4993337	1.31732	1.26784	1.36822	1.18712e-42
otoGar3	1kb promoter	pG4	unStable	1584	121965	54645	4993337	1.18675	1.12785	1.24802	7.29649e-11

## Sheet: Figure 2e
Primates	promoter_type	groups	g4_type	ployNumber	subsNumber	NonpG4_ployNumber	NonpG4_subsNumber	OR	OR_down	OR_up	pvalue
panTro4	0.2kb promoter	pG4	All	3619	11938	23418	69679	0.902	0.866354	0.938965	3.79197e-07
panTro4	0.2kb promoter	pG4	Stable	2440	8356	23418	69679	0.868854	0.828226	0.911237	4.72463e-09
panTro4	0.2kb promoter	pG4	unStable	1179	3582	23418	69679	0.979347	0.914664	1.04807	0.560359
gorGor3	0.2kb promoter	pG4	All	3070	13257	21955	82596	0.871206	0.835108	0.908655	8.46883e-11
gorGor3	0.2kb promoter	pG4	Stable	1990	9244	21955	82596	0.809884	0.769477	0.85209	1.11998e-16
gorGor3	0.2kb promoter	pG4	unStable	1080	4013	21955	82596	1.01247	0.944266	1.08493	0.724656
ponAbe2	0.2kb promoter	pG4	All	3272	25396	22074	172431	1.00643	0.967628	1.04655	0.749708
ponAbe2	0.2kb promoter	pG4	Stable	2177	17251	22074	172431	0.985776	0.940341	1.03305	0.552975
ponAbe2	0.2kb promoter	pG4	unStable	1095	8145	22074	172431	1.05018	0.983529	1.12047	0.139999
nomLeu3	0.2kb promoter	pG4	All	3002	28934	20874	195325	0.970849	0.932263	1.01077	0.151802
nomLeu3	0.2kb promoter	pG4	Stable	2013	19797	20874	195325	0.951464	0.906406	0.998383	0.0429277
nomLeu3	0.2kb promoter	pG4	unStable	989	9137	20874	195325	1.01285	0.946125	1.08339	0.704987
rheMac3	0.2kb promoter	pG4	All	1809	27936	17932	275801	0.995959	0.94697	1.04701	0.888814
rheMac3	0.2kb promoter	pG4	Stable	1149	17715	17932	275801	0.997576	0.937216	1.06103	0.94997
rheMac3	0.2kb promoter	pG4	unStable	660	10221	17932	275801	0.993156	0.915276	1.07621	0.886501
macFas5	0.2kb promoter	pG4	All	3148	43901	21550	315623	1.05023	1.01004	1.09174	0.013575
macFas5	0.2kb promoter	pG4	Stable	2084	29716	21550	315623	1.02714	0.979984	1.07614	0.260134
macFas5	0.2kb promoter	pG4	unStable	1064	14185	21550	315623	1.09856	1.0297	1.17114	0.00429851
papAnu2	0.2kb promoter	pG4	All	3544	49485	22026	324787	1.05606	1.01766	1.09558	0.00376888
papAnu2	0.2kb promoter	pG4	Stable	2391	33790	22026	324787	1.04342	0.998404	1.09006	0.0574887
papAnu2	0.2kb promoter	pG4	unStable	1153	15695	22026	324787	1.08329	1.01793	1.15195	0.0112325
chlSab2	0.2kb promoter	pG4	All	3592	50546	22321	332178	1.05758	1.0194	1.0969	0.00277376
chlSab2	0.2kb promoter	pG4	Stable	2412	34419	22321	332178	1.04289	0.998106	1.08928	0.0587641
chlSab2	0.2kb promoter	pG4	unStable	1180	16127	22321	332178	1.08886	1.02396	1.1571	0.00653372
calJac3	0.2kb promoter	pG4	All	2947	80149	19480	562810	1.06233	1.02087	1.10515	0.00279113
calJac3	0.2kb promoter	pG4	Stable	1954	53775	19480	562810	1.04984	1.0008	1.10081	0.0448894
calJac3	0.2kb promoter	pG4	unStable	993	26374	19480	562810	1.08777	1.01835	1.16094	0.0116137
saiBol1	0.2kb promoter	pG4	All	2092	56133	17185	497753	1.07949	1.03021	1.13061	0.00130988
saiBol1	0.2kb promoter	pG4	Stable	1384	36590	17185	497753	1.09554	1.0354	1.15852	0.00150637
saiBol1	0.2kb promoter	pG4	unStable	708	19543	17185	497753	1.04934	0.970668	1.13288	0.216662
otoGar3	0.2kb promoter	pG4	All	2533	149187	16308	1106979	1.15249	1.10444	1.20226	8.84104e-11
otoGar3	0.2kb promoter	pG4	Stable	1659	97602	16308	1106979	1.15379	1.09584	1.21416	6.3354e-08
otoGar3	0.2kb promoter	pG4	unStable	874	51585	16308	1106979	1.15008	1.07256	1.23189	8.56048e-05

## Sheet: Figure 2f
Primates	promoter_type	groups	g4_type	ployNumber	subsNumber	NonpG4_ployNumber	NonpG4_subsNumber	OR	OR_down	OR_up	pvalue
panTro4	1kb promoter	G-tracts	All	3296	9939	98160	342735	1.15786	1.11212	1.20535	1.26828e-12
panTro4	1kb promoter	G-tracts	Stable	2143	7031	98160	342735	1.06422	1.013	1.1177	0.0129873
panTro4	1kb promoter	G-tracts	unStable	1153	2908	98160	342735	1.38439	1.29151	1.48318	1.20953e-19
gorGor3	1kb promoter	G-tracts	All	2992	11123	91578	412184	1.21071	1.1617	1.26148	2.58058e-19
gorGor3	1kb promoter	G-tracts	Stable	1902	7905	91578	412184	1.08297	1.02904	1.13928	0.00217347
gorGor3	1kb promoter	G-tracts	unStable	1090	3218	91578	412184	1.52454	1.42151	1.63405	7.15604e-31
ponAbe2	1kb promoter	G-tracts	All	3068	22149	90640	840454	1.28438	1.23564	1.33468	2.26654e-35
ponAbe2	1kb promoter	G-tracts	Stable	1989	15372	90640	840454	1.19977	1.14392	1.25786	1.39166e-13
ponAbe2	1kb promoter	G-tracts	unStable	1079	6777	90640	840454	1.4763	1.38267	1.5751	1.43709e-29
nomLeu3	1kb promoter	G-tracts	All	2841	24548	87349	982289	1.30148	1.25069	1.35394	8.67925e-37
nomLeu3	1kb promoter	G-tracts	Stable	1830	17132	87349	982289	1.20122	1.14355	1.26126	5.3279e-13
nomLeu3	1kb promoter	G-tracts	unStable	1011	7416	87349	982289	1.53306	1.43361	1.63805	2.59656e-33
rheMac3	1kb promoter	G-tracts	All	2194	30577	81068	1513992	1.34003	1.28192	1.40019	3.54271e-36
rheMac3	1kb promoter	G-tracts	Stable	1365	20482	81068	1513992	1.24461	1.17686	1.31539	5.0006e-14
rheMac3	1kb promoter	G-tracts	unStable	829	10095	81068	1513992	1.53361	1.42653	1.64695	9.55548e-29
macFas5	1kb promoter	G-tracts	All	3007	39040	87268	1609466	1.42052	1.36755	1.47523	5.87218e-68
macFas5	1kb promoter	G-tracts	Stable	1932	26923	87268	1609466	1.32346	1.26247	1.38676	9.10804e-30
macFas5	1kb promoter	G-tracts	unStable	1075	12117	87268	1609466	1.6362	1.53525	1.74226	4.71121e-47
papAnu2	1kb promoter	G-tracts	All	3183	41031	86419	1592460	1.42949	1.37753	1.48304	4.52386e-74
papAnu2	1kb promoter	G-tracts	Stable	2063	28336	86419	1592460	1.34158	1.28167	1.40371	1.80843e-34
papAnu2	1kb promoter	G-tracts	unStable	1120	12695	86419	1592460	1.6257	1.52744	1.72892	9.14772e-48
chlSab2	1kb promoter	G-tracts	All	3251	42736	87867	1626045	1.40775	1.35714	1.4598	9.33241e-70
chlSab2	1kb promoter	G-tracts	Stable	2098	29454	87867	1626045	1.31816	1.25979	1.37863	2.48421e-31
chlSab2	1kb promoter	G-tracts	unStable	1153	13282	87867	1626045	1.60645	1.51078	1.70689	5.19986e-47
calJac3	1kb promoter	G-tracts	All	2690	69438	74091	2699535	1.41147	1.3568	1.46793	1.55158e-60
calJac3	1kb promoter	G-tracts	Stable	1714	46476	74091	2699535	1.34371	1.27904	1.41094	4.97205e-30
calJac3	1kb promoter	G-tracts	unStable	976	22962	74091	2699535	1.54866	1.45051	1.65197	9.48556e-36
saiBol1	1kb promoter	G-tracts	All	2231	56713	70807	2568864	1.42717	1.36656	1.48988	9.49186e-54
saiBol1	1kb promoter	G-tracts	Stable	1418	37323	70807	2568864	1.37835	1.30558	1.45427	3.79826e-29
saiBol1	1kb promoter	G-tracts	unStable	813	19390	70807	2568864	1.52114	1.41581	1.6325	5.46444e-28
otoGar3	1kb promoter	G-tracts	All	2232	130357	54645	4993337	1.56457	1.49853	1.63279	1.13707e-82
otoGar3	1kb promoter	G-tracts	Stable	1432	83881	54645	4993337	1.55996	1.47857	1.64473	1.15056e-53
otoGar3	1kb promoter	G-tracts	unStable	800	46476	54645	4993337	1.57288	1.46412	1.68774	4.70409e-32

## Sheet: Figure 2g
Primates	promoter_type	groups	g4_type	ployNumber	subsNumber	NonpG4_ployNumber	NonpG4_subsNumber	OR	OR_down	OR_up	pvalue
panTro4	0.2kb promoter	G-tracts	All	1696	4862	23418	69679	1.03792	0.979614	1.09931	0.205739
panTro4	0.2kb promoter	G-tracts	Stable	1125	3537	23418	69679	0.946396	0.882767	1.01404	0.119336
panTro4	0.2kb promoter	G-tracts	unStable	571	1325	23418	69679	1.28225	1.15907	1.41713	1.31802e-06
gorGor3	0.2kb promoter	G-tracts	All	1486	5422	21955	82596	1.03106	0.971051	1.0943	0.314438
gorGor3	0.2kb promoter	G-tracts	Stable	953	3908	21955	82596	0.917412	0.852479	0.986536	0.0199995
gorGor3	0.2kb promoter	G-tracts	unStable	533	1514	21955	82596	1.32442	1.19633	1.4645	6.80606e-08
ponAbe2	0.2kb promoter	G-tracts	All	1542	10438	22074	172431	1.15396	1.09123	1.21972	5.71861e-07
ponAbe2	0.2kb promoter	G-tracts	Stable	1011	7302	22074	172431	1.08157	1.01021	1.15695	0.0229302
ponAbe2	0.2kb promoter	G-tracts	unStable	531	3136	22074	172431	1.32267	1.20291	1.45221	1.04834e-08
nomLeu3	0.2kb promoter	G-tracts	All	1425	11645	20874	195325	1.14504	1.08105	1.21218	4.09057e-06
nomLeu3	0.2kb promoter	G-tracts	Stable	932	8264	20874	195325	1.05532	0.983676	1.1311	0.130302
nomLeu3	0.2kb promoter	G-tracts	unStable	493	3381	20874	195325	1.36443	1.23757	1.50172	8.06032e-10
rheMac3	0.2kb promoter	G-tracts	All	920	11714	17932	275801	1.20795	1.12647	1.29417	1.4481e-07
rheMac3	0.2kb promoter	G-tracts	Stable	590	7958	17932	275801	1.14029	1.04563	1.24167	0.00293085
rheMac3	0.2kb promoter	G-tracts	unStable	330	3756	17932	275801	1.3513	1.20261	1.51427	5.75183e-07
macFas5	0.2kb promoter	G-tracts	All	1531	17310	21550	315623	1.29538	1.22641	1.36744	8.91753e-20
macFas5	0.2kb promoter	G-tracts	Stable	991	12172	21550	315623	1.19243	1.11492	1.27423	3.56855e-07
macFas5	0.2kb promoter	G-tracts	unStable	540	5138	21550	315623	1.53927	1.40453	1.68422	4.69363e-19
papAnu2	0.2kb promoter	G-tracts	All	1656	19050	22026	324787	1.28182	1.2161	1.35042	1.16946e-19
papAnu2	0.2kb promoter	G-tracts	Stable	1098	13358	22026	324787	1.21206	1.13699	1.29108	5.00208e-09
papAnu2	0.2kb promoter	G-tracts	unStable	558	5692	22026	324787	1.44553	1.32144	1.57889	5.31015e-15
chlSab2	0.2kb promoter	G-tracts	All	1691	19820	22321	332178	1.26969	1.20526	1.33691	9.56259e-19
chlSab2	0.2kb promoter	G-tracts	Stable	1109	13920	22321	332178	1.18563	1.11265	1.26243	1.84242e-07
chlSab2	0.2kb promoter	G-tracts	unStable	582	5900	22321	332178	1.46799	1.34441	1.60056	1.01198e-16
calJac3	0.2kb promoter	G-tracts	All	1405	31750	19480	562810	1.27851	1.20886	1.35133	3.48361e-17
calJac3	0.2kb promoter	G-tracts	Stable	920	21852	19480	562810	1.21638	1.13579	1.30146	2.97734e-08
calJac3	0.2kb promoter	G-tracts	unStable	485	9898	19480	562810	1.41567	1.28829	1.5527	1.91088e-12
saiBol1	0.2kb promoter	G-tracts	All	1041	22380	17185	497753	1.34726	1.26253	1.43648	1.52811e-18
saiBol1	0.2kb promoter	G-tracts	Stable	695	15174	17185	497753	1.32663	1.22587	1.43377	6.51056e-12
saiBol1	0.2kb promoter	G-tracts	unStable	346	7206	17185	497753	1.39072	1.24359	1.55107	1.37617e-08
otoGar3	0.2kb promoter	G-tracts	All	1235	58522	16308	1106979	1.43246	1.35008	1.51883	1.47993e-30
otoGar3	0.2kb promoter	G-tracts	Stable	809	39298	16308	1106979	1.39737	1.29961	1.50087	1.68635e-18
otoGar3	0.2kb promoter	G-tracts	unStable	426	19224	16308	1106979	1.50417	1.36158	1.65805	8.83413e-15

## Sheet: Figure 3a
Class	0.05	0.95	MAPS	Category	N
All SNV	0.00913968	0.00981594	0.00947603	All	5800950
pG4 G1	0.00857886	0.0178447	0.0132127	All	31112
pG4 G2	0.0337042	0.0442328	0.0390493	All	24503
pG4 G3	0.00684027	0.0160906	0.0114496	All	31444
Delta SNV	0.00891078	0.0100624	0.00949168	Alternative	1946806
Delta pG4 G1	0.00810934	0.0254215	0.016763	Alternative	8776
Delta pG4 G2	0.0345002	0.0535716	0.0440959	Alternative	7040
Delta pG4 G3	6.43958e-06	0.0173705	0.00863114	Alternative	8869
Const. SNV	0.00909577	0.0101088	0.00959765	Const.	2563012
Const. pG4 G1	0.00625377	0.0173075	0.0118177	Const.	22336
Const. pG4 G2	0.0308133	0.043146	0.0370148	Const.	17463
Const. pG4 G3	0.00708669	0.0179378	0.012557	Const.	22575
Stable SNV	0.000375219	0.00509825	0.00272824	Stable.	120811
Stable pG4 G1	0.0118988	0.0248571	0.0183453	Stable.	16227
Stable pG4 G2	0.0298306	0.0442181	0.0370182	Stable.	12952
Stable pG4 G3	0.00422802	0.016884	0.0105097	Stable.	16552
Unstable SNV	0.00703302	0.0129863	0.0100062	Unstable.	75330
Unstable pG4 G1	0.000841768	0.0142891	0.00761724	Unstable.	14885
Unstable pG4 G2	0.0336632	0.0490649	0.0413267	Unstable.	11551
Unstable pG4 G3	0.00577805	0.019188	0.0124943	Unstable.	14892

[truncated: 11 more sheets: Figure 3b, Figure 4a, Figure 4b, Figure 4c, Figure 4d, Figure 4e, Figure 5d, Figure 6a, Figure 6b, Figure 6c, Figure 6d]
